# Supplementary material for: Comparative Metabolomic Analysis Reveals Distinct Flavonoid Biosynthesis Regulation for Leaf Color Development of Cymbidium sinense ‘Red Sun’
Source: Int J Mol Sci. 2020 Mar 9;21(5):1869. doi: 10.3390/ijms21051869 (PMC7084835; doi:10.3390/ijms21051869)
Supplement: Supplementary file 1 [file ijms-21-01869-s001.zip]

Archive with 4 entries (3 files):
- Supplementary Files/Supplemental Figure.pptx
- Supplementary Files/Supplemental Table 1-4.xlsx
- Supplementary Files/Supplemental Table 5.docx
- Supplementary Files/
