# Supplementary material for: Comparative Metabolomic Analysis Reveals Distinct Flavonoid Biosynthesis Regulation for Leaf Color Development of Cymbidium sinense ‘Red Sun’
Source: Int J Mol Sci. 2020 Mar 9;21(5):1869. doi: 10.3390/ijms21051869 (PMC7084835; doi:10.3390/ijms21051869)
Supplement: Supplementary file 1 [file ijms-21-01869-s001.zip › Supplementary Files/Supplemental Table 1-4.xlsx]

## Sheet: Sheet1
				Supplemental Table 1. Types and contents of flavonoid compounds in RL, YL and GL
Index	Q1 (Da)	Q3 (Da)	Rt (min)	Molecular Weight (Da)	Ionization model	Formula	Compounds	Class I	Class II	CAS	Level	mix01	mix02	mix03	GL1	GL2	GL3	RL1	RL2	RL3	YL1	YL2	YL3
pmb0554	519.1	271.6	3.7	518.085	[M+H]+	C24H22O13	Pelargonidin 3-O-malonylhexoside	Flavonoids	Anthocyanins	-	A	60200	57200	67000	NA	614	471	202000	227000	22500	719	772	353
pmb2962	473.1	413.07	3.6	474.096	[M-H]-	C23H22O11	Pelargonidin O-acetylhexoside	Flavonoids	Anthocyanins	-	B	26100	22700	25300	NA	NA	NA	67800	75600	6850	NA	NA	NA
pmp000576	449.11	287.06	4.4	449.089	[M]+	C21H21O11+	Anthocyanin 3-O-beta-D-glucoside	Flavonoids	Anthocyanins	-	A	24900000	23700000	24200000	NA	NA	NA	45000000	45500000	45800000	108000	91500	150000
pmb2959	489.1	175.04	3.4	490.091	[M-H]-	C23H22O12	Cyanidin O-acetylhexoside	Flavonoids	Anthocyanins	-	A	2960000	3040000	2880000	182	492	73.7	9560000	10800000	1030000	7230	2740	4370
mws0169	595	433.11	3.1	630.107	[M-Cl]+	C27H31ClO15	Cyanidin 3–rutinoside (Keracyanin chloride )	Flavonoids	Anthocyanins	18719-76-1	B	284000	273000	288000	3620	4170	4680	1020000	1310000	87600	1060	4020	3340
pmb2957	465.1	241.05	3	466.073	[M-H]-	C24H18O10	Cyanidin O-syringic acid	Flavonoids	Anthocyanins	-	B	41500	46100	50500	11900	10400	11300	86000	97200	28400	12100	11300	10200
mws2210	463.12	301.1	3.4	498.072	[M-Cl]+	C22H23ClO11	Peonidin 3-O-glucoside chloride	Flavonoids	Anthocyanins	6906-39-4	B	2470000	2500000	2430000	40300	39300	42100	8150000	9370000	578000	65100	37400	49300
pmb0542	535.1	329.07	3.4	534.08	[M+H]+	C24H22O14	Cyanidin 3-O-malonylhexoside	Flavonoids	Anthocyanins	-	A	28900000	30900000	29600000	40600	5820	1430	96400000	113000000	11600000	144000	51500	64900
mws2471	303.05	137.02	4.8	303.04	[M]+	C15H11O7	DELPHINIDIN CHLORIDE	Flavonoids	Anthocyanins	528-53-0	A	57900	55300	50100	47300	41100	49600	59800	59800	57700	38600	31100	49400
mws1048	449.1	286.8	3.2	448.082	[M+H]+	C21H20O11	Cyanidin 3-O-galactoside	Flavonoids	Anthocyanins	27661-36-5	A	104000000	109000000	96700000	67700	29100	42600	226000000	220000000	29400000	1020000	436000	364000
pmp000004	331.08	301.03	6.4	330.061	[M+H]+	C17H14O7	Jaceosidin	Flavonoids	Anthocyanins	18085-97-7	B	149000	165000	192000	442000	499000	241000	20400	25700	7770	12300	69900	98600
pme2960	273.07	147.04	6	272.058	[M+H]+	C15H12O5	Naringenin chalcone	Flavonoids	Chalcone	25515-46-2	B	14800	11000	15000	NA	NA	NA	74500	76300	74100	5680	44300	52700
mws1140	271.07	227.07	6.2	272.058	[M-H]-	C15H12O5	4,2',4',6'-Tetrahydroxychalcone	Flavonoids	Chalcone	73692-50-9	B	33700	33200	33600	885	855	504	148000	141000	163000	1860	1020	1410
pmp001224	357.1	165.02	5.3	356.11	[M+H]+	C20H20O6	Brosimacutin G	Flavonoids	Chalcone	-	B	8270	8490	9380	22100	25000	26900	6280	9090	8150	17800	22000	30400
pme0001	609.2	301.07	4.5	610.16	[M-H]-	C28H34O15	Hesperetin 7-O-neohesperidoside (Neohesperidin)	Flavonoids	Dihydro flavonoid	13241-33-3	B	191000	167000	115000	NA	NA	NA	963000	961000	973000	6340	4790	6240
pmp001075	303.08	153.02	6.3	302.067	[M+H]+	C16H14O6	hesperitin	Flavonoids	Dihydro flavonoid	520-33-2	A	9910	8810	8040	NA	NA	NA	31700	35500	32800	NA	NA	NA
mws0036	609.19	325.07	4.5	610.16	[M-H]-	C28H34O15	Hesperidin	Flavonoids	Dihydro flavonoid	520-26-3	B	157000	152000	155000	1100	1270	1710	648000	897000	507000	5480	5100	5740
pme0376	271.07	119.05	6	272.058	[M-H]-	C15H12O5	Naringenin	Flavonoids	Dihydro flavonoid	480-41-1	B	32200	30300	30400	1150	746	1370	152000	144000	150000	1570	1560	1710
mws0046	579.2	271.06	4.4	580.152	[M-H]-	C27H32O14	Naringin	Flavonoids	Dihydro flavonoid	10236-47-2	B	11100	13400	12700	1300	3030	3580	45600	49700	15500	7560	7930	7530
mws1066	579.2	313.07	4.5	580.152	[M-H]-	C27H32O14	Narirutin	Flavonoids	Dihydro flavonoid	14259-46-2	B	5930	5120	4940	5780	5840	5780	3520	3250	3390	3300	3430	4670
pme3475	273.07	119.05	6.1	272.058	[M+H]+	C15H12O5	Butin	Flavonoids	Dihydro flavonoid	492-14-8	B	14500	12800	13000	21200	52400	1950	88700	80300	76500	6070	93000	78300
pmb0628	613.1	415.09	3.5	612.14	[M+H]+	C27H32O16	Eriodictiol C-hexosyl-O-hexoside	Flavonoids	Dihydro flavonoid	-	B	105000	97500	97700	25900	31600	2440	250000	271000	105000	4530	5570	2320
pmp000392	551.18	257.08	4.8	550.143	[M+H]+	C26H30O13	Liquiritin apioside	Flavonoids	Dihydro flavonoid	199796-12-8	B	11000	12500	10400	29500	25200	19000	NA	NA	NA	2690	2340	3530
mws1094	287.06	125.03	5.1	288.053	[M-H]-	C15H12O6	Dihydrokaempferol	Flavonoids	Dihydroflavonol	480-20-6	B	4110	4500	4300	167	33.4	156	15900	15900	16400	184	42	15
mws0914	271	119.05	6	272.058	[M-H]-	C15H12O5	Pinobanksin	Flavonoids	Dihydroflavonol	548-82-3	B	30800	27300	28100	625	772	893	144000	133000	133000	1280	1170	1710
mws0044	303.06	153.02	4.6	304.047	[M-H]-	C15H12O7	Taxifolin	Flavonoids	Dihydroflavonol	480-18-2	B	27600	27300	28400	2580	3050	2640	7730	6820	266000	2560	2930	2890
pme1598	463.13	257.08	4.3	464.111	[M-H]-	C22H24O11	Hesperetin 5-O-glucoside	Flavonoids	Dihydroflavonol	69651-80-5	B	9330000	9420000	9750000	17300	4170	24800	31300000	36700000	27000000	84500	89900	119000
pmb2979	549.2	505.19	4.5	550.108	[M-H]-	C25H26O14	Hesperetin O-malonylhexoside	Flavonoids	Dihydroflavonol	-	B	35700	37100	30400	49200	47700	50800	51700	52800	37300	74900	53500	55400
mws1397	441.3	125.03	4.3	442.073	[M-H]-	C22H18O10	(-)-Epicatechin gallate	Flavonoids	flavanols	1257-08-5	B	3320	3330	3360	NA	NA	NA	5400	4030	6440	4150	4070	3590
mws0355	441.3	289.08	4.2	442.073	[M-H]-	C22H18O10	(-)-catechin gallate	Flavonoids	flavanols	130405-40-2	B	2720	2740	2260	5110	5600	4950	4900	4590	5440	4850	4980	4570
mws0034	457.2	125.02	3.8	458.068	[M-H]-	C22H18O11	Epigallocatechin gallate	Flavonoids	flavanols	989-51-5	B	3880	3730	3540	5600	4840	2220	3290	3300	6590	11200	9190	8180
mws2221	441.08	289.07	4.4	442.073	[M-H]-	C22H18O10	Catechin gallate，CG	Flavonoids	flavanols	032-18471	B	4520	4340	4400	7580	9000	10100	5980	4690	4970	5170	4460	2270
CMCP003380	457.1	167.03	4.8	456.399	[M+H]+	C23H20O10	3,3',4',5,7-Pentahydroxyflavan; (2R,3R)-form, 3-O-(3,4-Dihydroxy-5-methoxybenzoyl)	Flavonoids	flavanols	-	B	15100	21100	18300	7750	12500	13100	12000	11500	6090	31900	38700	40800
mws0351	457.08	125.03	3.8	458.068	[M-H]-	C22H18O11	gallate catechin gallate，GCG	Flavonoids	flavanols	4233-96-9	B	4970	3470	3900	9480	4490	8920	5480	3750	8200	11200	11800	7480
mws0183	153.1	108.02	3	154.021	[M-H]-	C7H6O4	protocatechuic acid	Flavonoids	flavanols	99-50-3	B	93100	120000	116000	9760	13100	3250	416000	460000	358000	9	326	2470
mws2220	457.08	305	4	458.068	[M-H]-	C22H18O11	Gallocatechin 3-O-gallate	Flavonoids	flavanols	079-04771	B	6000	6150	4890	10100	7800	6570	5720	4330	8570	17600	8210	9150
CMCP002903	473.1	167.03	4.3	472.398	[M+H]+	C23H20O11	3-O-(3,4-Dihydroxy-5-methoxybenzoyl)3,3',4',5,5',7-Hexahydroxyflavan	Flavonoids	flavanols	-	B	7820	7780	7440	17200	19600	14100	6480	2360	26200	2950	4110	5210
mws0566	123.05	105.03	4.5	124.046	[M-H]-	C7H8O2	4-Methylcatechol	Flavonoids	flavanols	452-86-8	B	17600	18500	18200	24900	5660	38500	15200	16200	7960	47100	8270	31800
pme2482	139.1	111.04	3.5	138.026	[M+H]+	C7H6O3	Protocatechuic aldehyde	Flavonoids	flavanols	139-85-5	B	347000	376000	385000	220000	183000	175000	276000	221000	2880000	143000	71900	128000
mws0024	169.02	124.02	2.2	170.015	[M-H]-	C7H6O5	Gallic acid	Flavonoids	flavanols	149-91-7	B	181000	167000	169000	373000	332000	524000	68700	84200	48100	381000	315000	659000
Cmyp001916	789.2	465.1	3.9	788.232	[M+H]+	C33H40O22	Quercetin-3-O-sophoroside	Flavone	Flavone	-	B	6880	6300	6520	NA	NA	NA	7620	6600	7050	NA	NA	NA
Cmyp002164	803.22	479.12	4	802.249	[M+H]+	C34H42O22	Isorhamnetin-3-O-sophoroside	Flavone	Flavone	-	B	16900	13800	13400	NA	NA	NA	41800	50300	39300	NA	NA	NA
Cmyp002362	727.16	479.12	3.8	726.19	[M+H]+	C31H34O20	Isorhamnetin-malonyl-3-O-sophoroside	Flavone	Flavone	-	B	13500	17200	14900	9	54600	7820	30400	30300	25600	12400	6390	14100
Cmyp002674	727.17	479.12	4.2	726.19	[M+H]+	C31H34O20	Isorhamnetin-malonyl-3,7-O-diglucoside	Flavone	Flavone	-	B	24900	15900	20000	NA	NA	NA	22400	25300	30700	25700	20600	26400
Cmyp003030	551.09	231.05	4.6	550.113	[M+H]+	C24H22O15	Quercetin-malonyl-3-O-glucoside	Flavone	Flavone	-	B	22300000	25600000	25700000	NA	NA	NA	56400000	67000000	40200000	141000	93500	100000
Cmyp003314	535.1	145.05	4.9	534.118	[M+H]+	C24H22O14	Kaempferol-malonyl-3-O-glucoside	Flavone	Flavone	-	B	12600000	14100000	13400000	3360	7000	1370	34200000	44600000	32300000	66900	34300	54500
Cmyp001526	993.29	627.16	2.9	992.265	[M+H]+	C40H48O29	Quercetin-acetyl-3-O-sophorotrioside-glucoside	Flavone	Flavone	-	B	5300	6150	5350	3400	2210	3180	4300	4080	2050	8860	9490	10300
Cmyp002318	697.15	449.11	3.8	696.178	[M+H]+	C30H32O19	Kaempferol-malonyl-3-O-sophoroside	Flavone	Flavone	-	B	5100	6460	6470	7360	6380	9160	13200	10800	12700	3900	4400	6660
Cmyp003074	641.16	317.07	4.6	640.188	[M+H]+	C28H32O17	Isorhamnetin-3,7-O-diglucoside	Flavone	Flavone	-	B	72600	75700	77600	17200	19300	19300	173000	176000	111000	60000	65300	75700
Cmyp003359	565.11	145.05	4.9	564.135	[M+H]+	C25H24O15	Isorhamnetin-malonyl-3-O-glucoside	Flavone	Flavone	-	B	30300000	32000000	31100000	23000	13600	32700	70400000	80600000	57400000	1910000	1540000	2360000
Cmyp002823	627.15	303.06	4.3	626.171	[M+H]+	C27H30O17	Quercetin-3,7-O-diglucoside	Flavone	Flavone	-	A	24600	22800	20500	26100	22900	22000	39500	43300	31200	23300	20000	19700
mws0051	285.07	242.06	6	284.058	[M+H]+	C16H12O5	Acacetin	Flavonoids	Flavonoid	480-44-4	A	4280	4170	4020	NA	NA	NA	13100	9750	6850	NA	NA	NA
mws0058	299.06	256.04	6.1	300.053	[M-H]-	C16H12O6	Diosmetin	Flavonoids	Flavonoid	520-34-3	B	63800	75400	78600	NA	NA	NA	223000	252000	168000	9	2400	1590
mws4160	285.08	179.05	6	284.058	[M+H]+	C16H12O5	8-Methoxy-chrysin (wogonin)	Flavonoids	Flavonoid	632-85-9	B	22900	29700	20300	NA	NA	NA	88400	81200	47700	NA	NA	NA
pmb0653	595.1	313.07	4.1	594.132	[M+H]+	C27H30O15	di-C,C-hexosyl-apigenin	Flavonoids	Flavonoid	-	B	435000	451000	401000	NA	NA	NA	1800000	2040000	528000	119000	117000	112000
pmb2999	461.1	341.07	4.3	462.096	[M-H]-	C22H22O11	Chrysoeriol 5-O-hexoside	Flavonoids	Flavonoid	-	B	91100	110000	118000	9	6110	2800	275000	346000	139000	6510	7020	6100
pmb3000	503.1	299.02	4.4	504.105	[M-H]-	C24H24O12	Chrysoeriol O-acetylhexoside	Flavonoids	Flavonoid	-	B	9390	11400	14900	NA	NA	NA	68700	70500	76000	NA	NA	NA
pmb3012	461.1	446.08	4.7	462.096	[M-H]-	C22H22O11	Chrysoeriol 7-O-hexoside	Flavonoids	Flavonoid	-	B	89000	87100	88600	NA	NA	NA	238000	241000	171000	NA	NA	NA
pmb3026	505.1	461.33	4.4	506.085	[M-H]-	C23H22O13	Quercetin O-acetylhexoside	Flavonoids	Flavonoid	-	B	1300000	1490000	1390000	NA	NA	NA	3000000	4250000	2310000	NA	NA	NA
pmb3042	491.1	192.08	4.4	492.105	[M-H]-	C23H24O12	Tricin 5-O-hexoside	Flavonoids	Flavonoid	-	B	180000	171000	180000	NA	NA	NA	932000	799000	131000	8560	8220	9000
pmp000238	581.15	401.08	3.9	580.117	[M+H]+	C26H28O15	Luteolin 7-O-beta-D-glucosyl-6-C-alpha-L-arabinose	Flavonoids	Flavonoid	-	B	11700	11100	12000	9	24800	9160	4780	7310	11400	21700	15500	13800
pmp000585	519.11	271.06	5	518.085	[M+H]+	C24H22O13	Apigenin-7-O-(6-O-Malonyl Glucoside)	Flavonoids	Flavonoid	-	B	10000	11300	11800	NA	NA	NA	53500	36900	21800	3310	3820	7090
pmp000587	535.11	287.06	4.7	534.08	[M+H]+	C24H22O14	Luteolin-7-O-(6'-O-malonyl)-beta-D-glucoside	Flavonoids	Flavonoid	-	A	15000	9010	14300	NA	NA	NA	34900	39100	25000	1120	643	362
pmb0706	713.1	303.05	3.4	712.118	[M+H]+	C30H32O20	Quercetin 5-O-malonylhexosyl-hexoside	Flavonoids	Flavonoid	-	B	50700	51300	45000	354	1870	498	95100	125000	113000	1420	2090	1600
pmp000588	549.12	301.07	5.1	548.094	[M+H]+	C25H24O14	Diosmetin-7-O-(6'-O-malonyl)-beta-D-glucoside	Flavonoids	Flavonoid	-	B	9460	9150	9150	444	991	261	28000	33300	8230	2770	311	1910
pmb0709	713.1	303.05	4	712.118	[M+H]+	C30H32O20	Quercetin 7-O-malonylhexosyl-hexoside	Flavonoids	Flavonoid	-	B	8630	8450	8500	690	963	1910	61600	61100	63400	1910	619	3150
pmb0665	611.2	449.11	4.2	610.126	[M+H]+	C27H30O16	Luteolin 8-C-hexosyl-O-hexoside	Flavonoids	Flavonoid	-	B	69900	69100	74800	1090	1030	449	150000	244000	255000	373	1450	9
pmb0713	655.2	291.67	4	654.149	[M+H]+	C29H34O17	Tricin 7-O-hexosyl-O-hexoside	Flavonoids	Flavonoid	-	B	22400	21700	25600	1580	9810	7710	26600	30900	31700	23500	13500	26800
pmb0629	463.1	343.05	3.6	462.096	[M+H]+	C22H22O11	Chrysoeriol 6-C-hexoside	Flavonoids	Flavonoid	-	B	229000	196000	207000	1590	3210	220	403000	638000	338000	2310	3150	3360
pmp001079	595.16	287.05	4.2	594.132	[M+H]+	C27H30O15	lonicerin	Flavonoids	Flavonoid	20633-84-5	B	88200	86800	111000	2730	3630	1510	337000	298000	296000	1900	901	3060
pmb0608	549.1	463.13	5	548.094	[M+H]+	C25H24O14	Chrysoeriol O-malonylhexoside	Flavonoids	Flavonoid	-	B	132000	144000	165000	3100	5990	10500	474000	640000	236000	19400	19500	22600
pmb3045	505.1	463.09	4.6	506.085	[M-H]-	C23H22O13	Tricin O-glucuronic acid	Flavonoids	Flavonoid	-	B	5980	5900	5520	3130	4200	6580	21200	16800	11100	6780	9710	6680
pmb0588	611.1	287.05	3.9	610.126	[M+H]+	C27H30O16	Luteolin 3',7-di-O-glucoside	Flavonoids	Flavonoid	-	A	13500	13500	19500	4450	24200	3890	NA	NA	NA	36400	34600	32100
pmp000593	595.16	287.05	4.3	594.132	[M+H]+	C27H30O15	Luteolin-7-O-rutin	Flavonoids	Flavonoid	-	A	1200000	1380000	1300000	4690	4970	5070	4510000	4370000	4240000	27200	23400	35600
pmp000239	595.13	419.1	4.1	594.097	[M+H]+	C26H26O16	Luteolin-6-C-5-glucuronylxyloside	Flavonoids	Flavonoid	-	B	42400	45600	47100	5330	10800	5830	176000	197000	52200	6300	6320	7100
pmb0681	403.1	127.04	4.8	402.079	[M+H]+	C20H18O9	Apigenin 8-C-pentoside	Flavonoids	Flavonoid	-	B	30600	24400	33900	5580	7710	2260	108000	114000	50700	9	6640	5660
pmp000001	301.07	168	6.2	300.053	[M+H]+	C16H12O6	Hispidulin	Flavonoids	Flavonoid	1447-88-7	B	68000	65100	63400	5840	4920	1940	204000	262000	103000	3400	2030	3030
pmb3043	637.1	623.17	4.5	638.155	[M-H]-	C29H34O16	Tricin 5-O-rutinoside	Flavonoids	Flavonoid	-	B	18800	18100	19300	9160	11100	10200	55400	47300	36400	14700	14100	12100
pmb3039	703.1	373.13	6.4	704.112	[M-H]-	C35H28O16	Tricin O-oxalic acid O-coumaroyl shikimic acid	Flavonoids	Flavonoid	-	B	15800	19000	15400	10400	1820	6650	13400	11000	23600	5380	4480	9180
pmb0603	625.1	331.07	4.6	624.14	[M+H]+	C28H32O16	Chrysoeriol O-hexosyl-O-hexoside	Flavonoids	Flavonoid	-	B	37400	50200	44600	10900	29600	17000	184000	151000	103000	22800	17900	30600
pmf0374	477.1	314	4.7	478.091	[M-H]-	C22H22O12	2,6-Dimethyl-7-octene-2,3,6-triol	Flavonoids	Flavonoid	5041-82-7	B	1520000	1480000	1500000	15300	8910	30700	2540000	2720000	3060000	129000	76500	141000
pmp000579	463.12	301.07	4.9	462.096	[M+H]+	C22H22O11	Diosmetin-7-O-galactoside	Flavonoids	Flavonoid	-	B	3800000	3160000	3560000	21500	35000	16700	11900000	12700000	7510000	53200	43300	66600
pmb3024	447.1	207.14	3.9	448.082	[M-H]-	C21H20O11	Luteolin C-hexoside	Flavonoids	Flavonoid	-	A	288000	267000	236000	23900	397000	93500	679000	623000	1130000	15300	14400	17200
pmn001668	415.1	161.04	3.7	416.128	[M-H]-	C22H24O8	Apigenin-3-O-alpha-L-rhamnoside	Flavonoids	Flavonoid	-	B	90000	89100	88700	28700	28300	29900	238000	212000	162000	57900	52500	53500
pmp000120	463.1	343.08	4.5	462.096	[M+H]+	C22H22O11	Diosmetin‐6‐C‐glucoside	Flavonoids	Flavonoid	-	A	810000	797000	793000	40700	222000	70100	2460000	2630000	1520000	77000	77000	102000
pmp001081	667.19	331.08	5.2	666.149	[M+H]+	C30H34O17	sudachiin B	Flavonoids	Flavonoid	-	B	40400	41700	39000	44400	44700	102000	17500	17600	7890	53200	45600	43500
pmp001082	667.19	145.05	5.2	666.149	[M+H]+	C30H34O17	sudachiin C	Flavonoids	Flavonoid	101339-35-9	B	46000	48000	49700	48300	48000	118000	20700	19900	9380	60500	49100	48100
pmp000786	345.09	312.06	7.1	344.076	[M+H]+	C18H16O7	Eupatorin	Flavonoids	Flavonoid	855-96-9	B	12800	12000	12400	49700	40900	48300	NA	NA	NA	NA	NA	NA
pmp000592	595.16	271.06	5.8	594.132	[M+H]+	C27H30O15	Apigenin-Glucoside-Glucoside	Flavonoids	Flavonoid	-	B	202000	184000	192000	49800	73200	81100	269000	270000	176000	33600	27200	26800
pmb0720	579.1	357.19	5	578.103	[M+H]+	C26H26O15	Tricin O-malonylhexoside	Flavonoids	Flavonoid	-	B	35900	26300	30400	50300	50200	52900	1070	274	647	3390	3440	1320
pmb0716	655.2	331.08	4.6	654.149	[M+H]+	C29H34O17	Tricin di-O-hexoside	Flavonoids	Flavonoid	-	B	16900	22100	20600	59000	46600	31300	8200	8410	2340	9190	10600	20000
pmp000126	611.2	575.14	3.5	610.126	[M+H]+	C27H30O16	Luteolin‐6,8‐di‐C‐glucoside	Flavonoids	Flavonoid	-	B	69800	71200	65000	67300	123000	51800	48400	41600	236000	32400	20400	44500
pmp001076	373.13	359.1	6.6	372.105	[M+H]+	C20H20O7	isosinensetin	Flavonoids	Flavonoid	-	B	51700	49900	45900	76700	73500	52700	19600	3390	46000	46100	55600	48400
mws4057	253.06	135.01	5.1	254.049	[M-H]-	C15H10O4	7,4’-Dihydroxyflavone	Flavonoids	Flavonoid	2196-14-7	B	26500	22500	28400	82800	62300	68700	4410	4050	6710	51700	45500	53800
pmp000241	625.14	449.11	3.7	624.106	[M+H]+	C27H28O17	Luteolin-6-C-2 - glucuronylglucoside	Flavonoids	Flavonoid	-	B	417000	451000	368000	94000	179000	147000	636000	622000	626000	179000	157000	221000
mws0072	433.11	256.96	4.2	432.088	[M+H]+	C21H20O10	Apigenin 5-O-glucoside	Flavonoids	Flavonoid	28757-27-9	B	4460000	4630000	4530000	122000	1850000	480000	9310000	10900000	4670000	224000	162000	290000
mws1474	345.1	315.05	7.2	344.076	[M+H]+	C18H16O7	5,7-Dihydroxy-3',4',5'-trimethoxyflavone	Flavonoids	Flavonoid	18103-42-9	B	33500	36800	31100	139000	112000	113000	1820	3140	2020	1370	2910	1510
pmp000006	345.09	312.06	7.2	344.076	[M+H]+	C18H16O7	Eupatilin	Flavonoids	Flavonoid	22368-21-4	B	52300	54600	49800	218000	180000	175000	1590	3380	912	588	2740	1600
pmp000010	347.1	286.07	7.2	346.056	[M+H]+	C17H14O8	5,7,4',5'-tetrahydro-3',6-dimethoxyflavone	Flavonoids	Flavonoid	-	B	57500	57000	55000	290000	120000	128000	654	124	116	67.3	310	169
pmp000172	477.13	300.06	5.3	476.111	[M+H]+	C23H24O11	5,2'-dihydroxy-7,8-dimethoxyflavone glycosides	Flavonoids	Flavonoid	-	B	109000	134000	130000	402000	292000	270000	1370	2270	1950	10700	8930	9190
pmb0736	493.1	331	4.7	492.105	[M+H]+	C23H24O12	Tricin 7-O-hexoside	Flavonoids	Flavonoid	-	B	183000	189000	194000	557000	514000	411000	212000	217000	93300	7090	9	8110
mws0043	403.13	327.09	6	402.113	[M+H]+	C21H22O8	Nobiletin	Flavonoids	Flavonoid	478-01-3	B	501000	504000	478000	849000	758000	688000	185000	70000	489000	513000	585000	504000
pmn001713	593.17	353.07	3.6	594.132	[M-H]-	C27H30O15	Luteolin-7-O-β-D-rutinoside	Flavonoids	Flavonoid	-	A	6540000	6510000	5950000	912000	2610000	1080000	13100000	13800000	8600000	1010000	922000	1340000
pmb3041	521.1	359.15	4.2	522.08	[M-H]-	C23H22O14	Tricin O-saccharic acid	Flavonoids	Flavonoid	-	B	4150000	3360000	3900000	919000	1760000	1860000	16300000	13900000	6470000	4210000	2620000	4050000
pmp001127	301.11	269.08	6.7	300.053	[M+H]+	C16H12O6	chrysoeriol	Flavonoids	Flavonoid	491-71-4	A	466000	441000	490000	1070000	1570000	387000	84600	80700	20000	45800	220000	302000
pmb3032	561.1	314.04	6.1	562.108	[M-H]-	C26H26O14	Tricin O-malonyl rhamnoside	Flavonoids	Flavonoid	-	B	3320000	3600000	3490000	1630000	2310000	3060000	7240000	8290000	2870000	3570000	3110000	3050000
pmn001405	447.1	285.04	4.4	448.082	[M-H]-	C21H20O11	Luteolin － 7 － 0 － glucoside	Flavonoids	Flavonoid	-	A	12000000	10400000	12000000	1670000	1560000	1300000	39200000	42900000	47600000	3510000	3420000	3370000
mws1073	595.2	325.07	3.7	594.132	[M+H]+	C27H30O15	Apigenin 6,8-C-diglucoside	Flavonoids	Flavonoid	23666-13-9	A	13300000	13400000	14500000	2190000	7800000	3760000	20400000	22200000	16400000	2790000	2560000	3130000
pmp000008	359.11	326.07	6.5	358.09	[M+H]+	C19H18O7	5-hydroxy-6,7,3',4'-tetramethoxyflavone	Flavonoids	Flavonoid	-	B	829000	835000	799000	2880000	1920000	2300000	2550	2720	657	2720	3360	4820
pmp000002	315.08	168	6.2	314.067	[M+H]+	C17H14O6	ladanein	Flavonoids	Flavonoid	-	B	990000	1110000	1070000	4870000	3070000	3070000	42400	56000	6370	114000	159000	136000
pmb0631	581.1	449.11	3.6	580.117	[M+H]+	C26H28O15	C-hexosyl-luteolin C-pentoside	Flavonoids	Flavonoid carbonoside	-	B	20700	16700	17800	612	5730	1060	52500	54500	19700	1000	1530	1570
mws1660	565.15	307.06	3.8	564.123	[M+H]+	C26H28O14	Schaftoside	Flavonoids	Flavonoid carbonoside	51938-32-0	A	16400	14700	9700	763	8280	2840	26400	29100	27000	2720	2820	4650
pmb0639	757.2	449.11	3.5	756.175	[M+H]+	C33H40O20	8-C-hexosyl-apigenin O-hexosyl-O-hexoside	Flavonoids	Flavonoid carbonoside	-	B	18800	17400	15400	11400	9	9	36000	39200	25200	12100	9880	20000
pmb0623	625.2	331.08	3.5	624.14	[M+H]+	C28H32O16	6-C-hexosyl chrysoeriol O-hexoside	Flavonoids	Flavonoid carbonoside	-	B	324000	353000	266000	13800	24400	13900	475000	583000	504000	53100	30700	51400
pme1665	593.16	431.1	3.7	594.132	[M-H]-	C27H30O15	Isovitexin 7-O-glucoside (Saponarin)	Flavonoids	Flavonoid carbonoside	20310-89-8	B	259000	236000	247000	33500	9	9	416000	428000	338000	61300	72300	73400
pmb0663	611.1	383.08	4.2	610.153	[M+H]+	C27H30O16	8-C-hexosyl-luteolin O-hexoside	Flavonoids	Flavonoid carbonoside	-	B	62600	70600	72000	42000	35600	31300	204000	236000	127000	24300	12600	18400
pmp000116	433.1	397.09	4.4	432.088	[M+H]+	C21H20O10	Apigenin‐8‐C‐glucoside	Flavonoids	Flavonoid carbonoside	-	A	1230000	1220000	1300000	52400	461000	142000	2680000	3190000	1200000	78700	59400	101000
mws1299	449.1	329.07	4	448.082	[M+H]+	C21H20O11	Orientin	Flavonoids	Flavonoid carbonoside	28608-75-5	A	1400000	1430000	1550000	76500	1400000	328000	2780000	2740000	4780000	154000	66900	95600
pmb0624	611.1	329.07	3.5	610.126	[M+H]+	C27H30O16	6-C-hexosyl-luteolin O-hexoside	Flavonoids	Flavonoid carbonoside	-	B	43200	44800	41200	122000	102000	99800	2520	2260	5710	43500	33600	46200
pmb0622	611.2	299.06	3.4	610.126	[M+H]+	C27H30O16	C-hexosyl-luteolin O-hexoside	Flavonoids	Flavonoid carbonoside	-	B	36300	38700	37100	138000	111000	119000	12800	11600	9280	56900	33400	56000
pmp000411	565.15	313.07	4.1	564.123	[M+H]+	C26H28O14	genistein8-C-apiosyl(1→6)glucoside	Flavonoids	Flavonoid carbonoside	-	B	1350000	1770000	1600000	138000	3070000	416000	6460000	6830000	878000	336000	247000	345000
mws1292	565.2	409.1	4	564.123	[M+H]+	C26H28O14	isoschaftoside	Flavonoids	Flavonoid carbonoside	52012-29-0	B	1760000	1880000	1870000	187000	695000	249000	4370000	4870000	2200000	200000	157000	244000
mws0048	431.11	283.06	4.1	432.088	[M-H]-	C21H20O10	Vitexin	Flavonoids	Flavonoid carbonoside	3681-93-4	A	16500000	16300000	16100000	330000	4490000	1180000	50700000	48200000	29800000	871000	628000	985000
pmp000413	433.11	397.09	4.2	432.088	[M+H]+	C21H20O10	genistein 8-C-glucoside	Flavonoids	Flavonoid carbonoside	66026-80-0	A	12900000	12600000	14300000	330000	5540000	1530000	27900000	29900000	14600000	654000	502000	831000
pmp000127	625.2	589.15	3.9	624.14	[M+H]+	C28H32O16	Chysoeriol-6,8-di-C-glucoside	Flavonoids	Flavonoid carbonoside	-	A	1400000	1430000	1400000	361000	630000	476000	2170000	2470000	2640000	619000	632000	662000
pmp000700	449.1	353.06	4	448.082	[M+H]+	C21H20O11	Isoorientin	Flavonoids	Flavonoid carbonoside	4261-42-1	B	851000	996000	987000	365000	1230000	421000	1940000	2070000	3130000	203000	156000	169000
mws1434	431.11	283.06	4.2	432.088	[M-H]-	C21H20O10	Isovitexin	Flavonoids	Flavonoid carbonoside	29702-25-8;38953-85-4	A	19100000	17400000	17800000	367000	4710000	1260000	56300000	54100000	30500000	903000	668000	1040000
pmp000236	565.1	403.1	4.1	564.123	[M+H]+	C26H28O14	Apigenin-6-C-glucose- 8-xylcose	Flavonoids	Flavonoid carbonoside	-	B	1540000	1250000	1180000	391000	2090000	723000	3240000	3380000	576000	892000	870000	738000
pmb0652	565.1	313.07	4	564.123	[M+H]+	C26H28O14	C-hexosyl-apigenin O-pentoside	Flavonoids	Flavonoid carbonoside	-	B	5330000	4170000	4160000	1150000	6220000	2210000	10800000	11400000	1870000	2930000	2800000	2490000
pmp001106	595.17	457.11	3.6	594.132	[M+H]+	C27H30O15	Vitexin-2-O-D-glucopyranoside	Flavonoids	Flavonoid carbonoside	-	A	8620000	9610000	9960000	1950000	5860000	2120000	13000000	15400000	11200000	1700000	1580000	2320000
CMCP002658	481.09	145.05	4.1	480.376	[M+H]+	C21H20O13	3,3',4',5,5',7-Hexahydroxyflavone; 3-O-β-D-Galactopyranoside	Flavonoids	Flavonoids	-	B	474000	480000	490000	NA	NA	NA	1690000	2070000	174000	NA	NA	NA
CMCP002716	481.09	145.05	4	480.376	[M+H]+	C21H20O13	3,3',4',5,5',7-Hexahydroxyflavone; 3'-O-β-D-Glucopyranoside	Flavonoids	Flavonoids	-	B	413000	409000	419000	NA	NA	NA	1570000	1710000	144000	NA	NA	NA
CMCP002965	599.19	461.14	4.4	598.55	[M+H]+	C27H34O15	Phloretin-3,5-di-C-glucoside	Flavonoids	Flavonoids	-	B	12700	14500	15700	NA	NA	NA	28600	29200	22000	15400	16500	12400
Cmyp003032	611.15	287.06	4.5	610.176	[M+H]+	C27H30O16	Kaempferol-3,7-O-diglucoside	Flavone	Flavonols	-	B	98500	99100	97300	NA	NA	NA	178000	102000	25800	19900	12100	13700
Hmcp001559	757.22	449.1	3.6	756.211	[M+H]+	C33H40O20	isorhamnetin-O-Pentoside-O-Hexoside-O-rhamnoside	Flavone	Flavonols	-	B	9900	9440	12500	9	9	9490	2990	3150	835	42800	37900	33100
Hmcp001589	787.23	479.11	3.7	786.221	[M+H]+	C34H42O21	isorhamnetin-O-Hexoside-O-Hexoside-O-Rhamnoside	Flavonoids	Flavonols	-	B	28900	31700	33300	9	2000	5320	42100	40800	29100	81300	63800	101000
Hmcp001629	697.16	287.05	3.7	696.153	[M+H]+	C30H32O19	Kaempferol-O-Hexoside-O-malonyl-O-Hexoside	Flavonoids	Flavonols	-	B	62700	63800	65500	9	1470	2890	111000	169000	118000	10700	5510	9390
Hmcp002029	581.15	419.05	4.4	580.142	[M+H]+	C26H28O15	Kaempferol-O-Pentoside-O-Hexoside	Flavonoids	Flavonols	-	B	27700	30100	27000	NA	NA	NA	14600	19100	21000	9	9	9
Hmcp002316	449.11	287.05	4.9	448.1	[M+H]+	C21H20O11	isorhamnetin-O-Pentoside	Flavone	Flavonols	-	B	871000	769000	837000	9	9	2430	3210000	3700000	1880000	9390	4960	9790
Li512112	563.1	503.11	5	564.088	[M-H]-	C25H24O15	isorhamnetin hexose-malonate	Flavonoids	Flavonols	-	B	1360000	1340000	1280000	NA	NA	NA	3580000	3720000	2130000	63200	37700	78100
mws0045	449.1	129.05	4.8	448.082	[M+H]+	C21H20O11	Quercitrin	Flavonoids	Flavonols	522-12-3	B	5020	8300	6530	NA	NA	NA	19400	28200	27400	2950	2270	9
pme0369	593.16	285	4.3	594.132	[M-H]-	C27H30O15	Kaempferol 3-O-rutinoside (Nicotiflorin)	Flavonoids	Flavonols	17650-84-9	A	914000	891000	893000	NA	NA	NA	2550000	2300000	1680000	19800	14100	27700
pme1605	593.16	285.04	4.2	594.132	[M-H]-	C27H30O15	Kaempferol 3-O-robinobioside (Biorobin)	Flavonoids	Flavonols	17297-56-2	A	697000	647000	693000	NA	NA	NA	1570000	1800000	1150000	10100	7680	17200
pme3211	463	271.03	4.3	464.076	[M-H]-	C21H20O12	Quercetin 3-O-glucoside (Isotrifoliin)	Flavonoids	Flavonols	21637-25-2	A	8960000	9180000	9430000	9	25600	15600	31100000	36900000	25300000	64900	67100	104000
mws4183	433.08	255.03	4.7	434.068	[M-H]-	C20H18O11	Quercetin-3-O-α-L-arabinopyranoside (guaijaverin)	Flavonoids	Flavonols	22255-13-6	A	46700	49900	53400	411	9	1290	117000	190000	91600	224	931	534
pmp000589	551.1	303.05	4.6	550.074	[M+H]+	C24H22O15	Quercetin-7-O-(6'-O-malonyl)-beta-D-glucoside	Flavonoids	Flavonols	-	A	30700	31100	29700	751	1320	1760	69400	119000	81800	2140	379	952
pmn001583	609.1	300.03	4.1	610.126	[M-H]-	C27H30O16	Bioquercetin	Flavonoids	Flavonols	-	A	908000	935000	993000	1010	10900	2500	4550000	5540000	2860000	18600	15900	18600
GQ512006	611.16	303.05	4.1	610.126	[M+H]+	C27H30O16	Quercetin-3-O-glucoside-7-O-rhamnoside	Flavonoids	Flavonols	-	B	77400	81600	81500	1250	1460	9	176000	191000	241000	341	458	2590
mws0059	609.1	301.04	4.2	610.126	[M-H]-	C27H30O16	Rutin	Flavonoids	Flavonols	153-18-4	B	625000	663000	635000	1300	8470	891	2990000	4230000	1970000	10000	10300	16600
pmp001311	627.2	303.05	3.4	626.12	[M+H]+	C27H30O17	6-Hydroxykaempferol-7,6-O-Diglucoside	Flavonoids	Flavonols	-	B	195000	203000	202000	1500	7330	3890	432000	639000	572000	40900	21500	58600
Li512117	611.16	484.15	4.4	610.126	[M+H]+	C27H30O16	quercetin 3-O-rhanosylgalactoside	Flavonoids	Flavonols	-	B	81300	73100	84300	1530	3100	9	176000	218000	264000	1890	1090	3630
Hmcp001489	803.23	479.11	3.5	802.216	[M+H]+	C34H42O22	isorhamnetin-O-Hexoside-O-Hexoside-O-Hexoside	Flavone	Flavonols	-	B	15300	13200	12000	2140	2540	6780	19000	21700	15000	32500	20100	41300
pmn001644	519.1	300.03	4.7	520.065	[M-H]-	C23H20O14	quercetin 3-O-β-(2″-O-acetyl- β-D-glucuronide)	Flavonoids	Flavonols	-	B	272000	383000	294000	3020	1710	2210	814000	1240000	738000	17800	10200	18700
pmb3013	519.1	271.03	4.8	520.1	[M-H]-	C24H24O13	Isorhamnetin O-acetyl-hexoside	Flavonoids	Flavonols	-	A	2180000	2140000	2090000	3080	2050	4530	5730000	6020000	3520000	95200	59700	112000
Hmcp001658	727.17	317.06	3.8	726.164	[M+H]+	C31H34O20	isorhamnetin-O-Hexoside-O-malonyl-O-Hexoside	Flavone	Flavonols	-	B	403000	333000	329000	3270	5400	6690	567000	684000	512000	406000	231000	400000
pmp001310	627.2	303.05	3.8	626.12	[M+H]+	C27H30O17	6-Hydroxykaempferol-3,6-O-Diglucoside	Flavonoids	Flavonols	-	B	30500	31500	32600	3780	1850	4100	55700	70900	154000	6830	4480	7780
mws1290	593.14	447.1	5.4	594.114	[M-H]-	C30H26O13	Tiliroside	Flavonoids	Flavonols	20316-62-5	B	4130	4510	4300	4060	3110	3310	7880	7580	8790	NA	NA	NA
Li512116	565.12	231.06	5	564.088	[M+H]+	C25H24O15	isorhamnetin 3-O-6′′-malonylglucoside	Flavonoids	Flavonols	-	A	31900	32500	31200	4140	6740	952	989	1270	2140	95500	89000	80700
GQ512005	595.16	287.05	4.3	594.132	[M+H]+	C27H30O15	Kaempferol-3-O-glucoside-7-O-rhamnoside	Flavonoids	Flavonols	-	B	91600	88900	88300	5470	596	4700	323000	298000	300000	1090	3680	2990
Hmcp001769	581.15	449.1	4	580.142	[M+H]+	C26H28O15	Quercetin-O-rhamnoside-O-Pentoside	Flavonoids	Flavonols	-	B	3210	3410	3290	5910	4750	4910	9	2800	830	1520	9	1820
pme1540	625.17	479.12	4	624.14	[M+H]+	C28H32O16	Isorhamnetin 3-O-neohesperidoside	Flavonoids	Flavonols	55033-90-4	A	8040	8460	8590	6330	1340	1070	30600	25300	13700	11200	5870	15800
Hmcp002207	479.12	317.06	4.7	478.111	[M+H]+	C22H22O12	Isorhamnetin-7-O-β -D-glucopyranoside	Flavone	Flavonols	-	B	3380000	3220000	3540000	6530	3060	33500	12000000	13400000	8240000	273000	180000	290000
Li512111	519.11	459.14	5	520.1	[M-H]-	C24H24O13	Isorhamnetin acetyl hexoside	Flavonoids	Flavonols	-	B	1430000	1640000	1920000	6580	6000	5810	4900000	5240000	2920000	82700	56300	103000
pmp000596	627.15	303.05	3.4	626.12	[M+H]+	C27H30O17	Quercetin 3,7-bis-O-beta-D-glucoside	Flavonoids	Flavonols	-	B	184000	182000	201000	8480	20400	15200	388000	545000	474000	37600	32800	55900
Hmbp001825	597.15	465.1	4.1	596.138	[M+H]+	C26H28O16	Quercetin 3-sambubioside	Flavonoids	Flavonols	-	B	31800	32600	35100	13600	6680	6140	63500	65200	66700	4580	5430	2290
mws0856	463	179	4.3	464.076	[M-H]-	C21H20O12	Spiraeoside	Flavonoids	Flavonols	20229-56-5	A	8140000	8030000	8010000	13800	3420	4120	27400000	31600000	23500000	65900	64500	104000
mws0091	463.09	271.03	4.5	464.076	[M-H]-	C21H20O12	Isoquercitrin	Flavonoids	Flavonols	482-35-9	A	12200000	12900000	13200000	14400	28000	19300	36200000	47500000	36600000	83600	74500	110000
Hmcp001919	683.18	317.06	4.2	682.174	[M+H]+	C30H34O18	isorhamnetin-O-Hexoside-O-acetyl-O-Hexoside	Flavone	Flavonols	-	B	54400	58400	52400	15600	14300	9	46900	41900	43000	3390	43100	10300
Hmcp002539	463.12	331.08	5.2	462.116	[M+H]+	C22H22O11	isorhamnetin-O-rhamnoside	Flavonoids	Flavonols	-	B	49200	50400	54500	15600	14200	15000	229000	230000	127000	7310	5750	6640
Hmcp001598	611.16	479.11	3.7	610.153	[M+H]+	C27H30O16	isorhamnetin-O-Hexoside-O-Pentoside	Flavonoids	Flavonols	-	B	74500	80200	90000	15700	10100	19200	139000	144000	130000	33500	10700	31400
mws0061	463.1	300.03	4.2	464.076	[M-H]-	C21H20O12	Hyperin	Flavonoids	Flavonols	482-36-0	A	15700000	16100000	16900000	17700	40800	23400	46500000	52600000	43700000	108000	94200	155000
mws1329	463.09	271	4.5	464.076	[M-H]-	C21H20O12	gossypitrin	Flavonoids	Flavonols	491-50-9	A	9840000	10000000	10600000	17700	25300	23200	34300000	39000000	30300000	84300	84500	131000
mws0066	315.06	243.03	6.3	316.047	[M-H]-	C16H12O7	Isorhamnetin	Flavonoids	Flavonols	480-19-3	B	64200	66000	69900	32000	994	3680	197000	197000	98900	3590	4790	5100
pmp000580	465.1	289.07	4.3	464.076	[M+H]+	C21H20O12	Quercetin 3-O-beta-D-glucoside	Flavonoids	Flavonols	-	A	17700000	19500000	17600000	41800	33400	21300	41000000	51900000	47500000	190000	136000	181000
pmp001105	757.22	577.16	3.5	756.175	[M+H]+	C33H40O20	kaempferol-3-neohesperidoside-7-glucoside	Flavonoids	Flavonols	-	A	164000	169000	183000	51400	54700	59500	411000	430000	243000	34300	41100	37400
pmp001107	757.22	577.16	3.6	756.175	[M+H]+	C33H40O20	Kaempferol-3-rutinoside-7-glucoside	Flavonoids	Flavonols	-	A	175000	171000	197000	52500	58400	64700	388000	444000	242000	44800	32400	44400
GQ512002	623.1	315.02	4.4	624.14	[M-H]-	C28H32O16	isorhamnetin-O-rutinoside	Flavonoids	Flavonols	-	A	2260000	2190000	2360000	58000	38700	110000	6220000	6980000	2490000	1260000	841000	1450000
pmn001645	533.1	285.04	4.8	534.08	[M-H]-	C24H22O14	isorhamnetin 3-O-β-(2″-O-acetyl-β-D-glucuronide)	Flavonoids	Flavonols	-	A	3620000	3520000	3730000	76300	81700	62100	7330000	9190000	5060000	90100	86300	93900
mws1002	345	315.02	6.1	346.056	[M-H]-	C17H14O8	Syringetin	Flavonoids	Flavonols	4423-37-4	B	26600	24800	25000	101000	73300	91700	51300	43700	14300	1500	586	181
Hmcp001578	641.17	317.06	3.7	640.163	[M+H]+	C28H32O17	isorhamnetin-O-Hexoside-O-Hexoside	Flavonoids	Flavonols	-	B	698000	774000	836000	125000	87000	164000	1280000	1350000	946000	1270000	677000	1310000
mws0913	447	255.03	4.5	448.082	[M-H]-	C21H20O11	Trifolin	Flavonoids	Flavonols	23627-87-4	B	3170000	3070000	3300000	161000	180000	181000	4820000	5550000	7280000	1050000	1630000	1930000
mws2209	447.1	255.03	4.7	448.082	[M-H]-	C21H20O11	Astragalin	Flavonoids	Flavonols	480-10-4	B	3630000	3500000	3520000	208000	215000	209000	5480000	6260000	8260000	1260000	1700000	2130000
mws0089	447.09	285.04	4.6	448.082	[M-H]-	C21H20O11	Kaempferol 7-O-glucosdie	Flavonoids	Flavonols	16290-07-6	A	3480000	3490000	3410000	212000	217000	234000	5150000	5890000	7880000	1180000	1780000	2020000
pmp001309	465.1	303.1	4.2	464.076	[M+H]+	C21H20O12	6-Hydroxykaempferol-7-O-glucoside	Flavonoids	Flavonols	-	A	27800000	28600000	28700000	247000	190000	236000	51500000	55800000	55500000	308000	343000	415000
mws0988	315	223.04	6.7	316.047	[M-H]-	C16H12O7	Rhamnetin (7-O-Methxyl Quercetin)	Flavonoids	Flavonols	90-19-7	B	87500	90200	85000	274000	9340	38400	21400	13600	24600	60000	110000	310000
Hmcp002268	493.13	315.04	4.8	492.126	[M+H]+	C23H24O12	Limocitrin 3-rhamnoside	Flavonoids	Flavonols	-	B	219000	210000	187000	509000	490000	443000	200000	221000	86800	61000	47600	73400
mws0919	431	284.04	5	432.088	[M-H]-	C21H20O10	Kaempferin	Flavonoids	Flavonols	482-39-3	B	804000	827000	818000	515000	522000	495000	104000	121000	74000	1260000	1550000	1650000
mws0055	373.12	325.07	6.5	372.105	[M+H]+	C20H20O7	Tangeretin	Flavonoids	Flavonols	481-53-8	B	445000	412000	429000	696000	613000	531000	192000	131000	393000	399000	497000	427000
pme0321	431.11	285.04	5.2	432.088	[M-H]-	C21H20O10	Kaempferol 7-O-rhamnoside	Flavonoids	Flavonols	20196-89-8	B	1290000	1320000	1340000	862000	831000	803000	157000	184000	152000	1890000	2400000	2570000
pmb3894	329.1	271.03	6.4	330.061	[M-H]-	C17H14O7	Di-O-methylquercetin	Flavonoids	Flavonols	-	B	12200000	12700000	12700000	1680000	2600000	3650000	9560000	8200000	46800000	1590000	2190000	2690000
pme2954	303.04	229.05	5.6	302.033	[M+H]+	C15H10O7	Quercetin	Flavonoids	Flavonols	117-39-5	A	2330000	2170000	2570000	5910000	2740000	3300000	1290000	854000	627000	6030000	6060000	3400000
mws0917	329	271.03	6.8	330.061	[M-H]-	C17H14O7	3,7-Di-O-methylquercetin	Flavonoids	Flavonols	2068-02-2	B	7070000	7200000	7140000	21800000	15600000	12400000	73400	113000	34800	117000	221000	331000
pmp000194	519.11	459.14	4.8	518.085	[M+H]+	C24H22O13	Malonyglygenistin	Flavonoids	Isoflavones	-	B	126000	120000	131000	784	2320	4320	543000	488000	157000	58200	53100	78600
pmp000548	301.07	269.04	6.4	300.053	[M+H]+	C16H12O6	Pratensein	Flavonoids	Isoflavones	2284-31-3	B	61400	64500	61600	6590	6740	9	218000	254000	105000	9	9	9
mws0895	431	268.05	4.4	432.088	[M-H]-	C21H20O10	Genistein-7-Glucoside	Flavonoids	Isoflavones	529-59-9	B	291000	332000	289000	21900	46700	20300	545000	493000	306000	181000	309000	366000
mws0918	283	132.02	7.5	284.058	[M-H]-	C16H12O5	Prunetin	Flavonoids	Isoflavones	552-59-0	B	19900	22100	21200	62900	73000	30000	17700	16100	5240	12400	4460	10100

## Sheet: Sheet2
Supplemental Table 2. Significant differences of flavonoid compounds between RL and GL
Index	Formula	Compounds	Class I	Class II	CAS	Level	RL1	RL2	RL3	GL1	GL2	GL3	VIP	Fold_Change	LogFC	Type
mws0169	C27H31ClO15	Cyanidin 3–rutinoside (Keracyanin chloride )	Flavonoids	Anthocyanins	18719-76-1	B	1020000	1310000	87600	3620	4170	4680	1.02333	0.00515801	-7.59897	down
mws1048	C21H20O11	Cyanidin 3-O-galactoside	Flavonoids	Anthocyanins	27661-36-5	A	226000000	220000000	29400000	67700	29100	42600	1.34307	0.000293227	-11.7357	down
pmb0542	C24H22O14	Cyanidin 3-O-malonylhexoside	Flavonoids	Anthocyanins	-	A	96400000	113000000	11600000	40600	5820	1430	1.4134	0.000216516	-12.1732	down
pmb0554	C24H22O13	Pelargonidin 3-O-malonylhexoside	Flavonoids	Anthocyanins	-	A	202000	227000	22500	9	614	471	1.17978	0.00242303	-8.68897	down
pmb2959	C23H22O12	Cyanidin O-acetylhexoside	Flavonoids	Anthocyanins	-	A	9560000	10800000	1030000	182	492	73.7	1.52442	3.49556e-05	-14.8041	down
pmb2962	C23H22O11	Pelargonidin O-acetylhexoside	Flavonoids	Anthocyanins	-	B	67800	75600	6850	9	9	9	1.37068	0.0001797	-12.4421	down
pmp000576	C21H21O11+	Anthocyanin 3-O-beta-D-glucoside	Flavonoids	Anthocyanins	-	A	45000000	45500000	45800000	9	9	9	1.8972	1.98092e-07	-22.2673	down
mws1140	C15H12O5	4,2',4',6'-Tetrahydroxychalcone	Flavonoids	Chalcone	73692-50-9	B	148000	141000	163000	885	855	504	1.11383	0.0049646	-7.65411	down
pme2960	C15H12O5	Naringenin chalcone	Flavonoids	Chalcone	25515-46-2	B	74500	76300	74100	9	9	9	1.45095	0.000120053	-13.024	down
mws0036	C28H34O15	Hesperidin	Flavonoids	Dihydro flavonoid	520-26-3	B	648000	897000	507000	1100	1270	1710	1.20226	0.0019883	-8.97425	down
pme0001	C28H34O15	Hesperetin 7-O-neohesperidoside (Neohesperidin)	Flavonoids	Dihydro flavonoid	13241-33-3	B	963000	961000	973000	9	9	9	1.64355	9.31999e-06	-16.7112	down
pme0376	C15H12O5	Naringenin	Flavonoids	Dihydro flavonoid	480-41-1	B	152000	144000	150000	1150	746	1370	1.07285	0.00732287	-7.09338	down
pmp000392	C26H30O13	Liquiritin apioside	Flavonoids	Dihydro flavonoid	199796-12-8	B	9	9	9	29500	25200	19000	1.35664	2729.63	11.4145	up
pmp001075	C16H14O6	hesperitin	Flavonoids	Dihydro flavonoid	520-33-2	A	31700	35500	32800	9	9	1780	1.15041	0.01798	-5.79746	down
mws0914	C15H12O5	Pinobanksin	Flavonoids	Dihydroflavonol	548-82-3	B	144000	133000	133000	625	772	893	1.10048	0.00558537	-7.48413	down
mws1094	C15H12O6	Dihydrokaempferol	Flavonoids	Dihydroflavonol	480-20-6	B	15900	15900	16400	167	33.4	156	1.08249	0.00739419	-7.07939	down
pme1598	C22H24O11	Hesperetin 5-O-glucoside	Flavonoids	Dihydroflavonol	69651-80-5	B	31300000	36700000	27000000	17300	4170	24800	1.3476	0.000487053	-11.0036	down
mws1397	C22H18O10	(-)-Epicatechin gallate	Flavonoids	flavanols	1257-08-5	B	5400	4030	6440	9	9	9	1.21699	0.00170132	-9.19913	down
Cmyp001916	C33H40O22	Quercetin-3-O-sophoroside	Flavone	Flavone	-	B	7620	6600	7050	9	9	9	1.24685	0.00126939	-9.62164	down
Cmyp002164	C34H42O22	Isorhamnetin-3-O-sophoroside	Flavone	Flavone	-	B	41800	50300	39300	9	9	9	1.40659	0.000205479	-12.2487	down
Cmyp002674	C31H34O20	Isorhamnetin-malonyl-3,7-O-diglucoside	Flavone	Flavone	-	B	22400	25300	30700	9	9	9	1.36273	0.000344388	-11.5037	down
Cmyp003030	C24H22O15	Quercetin-malonyl-3-O-glucoside	Flavone	Flavone	-	B	56400000	67000000	40200000	9	9	9	1.90693	1.65037e-07	-22.5307	down
Cmyp003314	C24H22O14	Kaempferol-malonyl-3-O-glucoside	Flavone	Flavone	-	B	34200000	44600000	32300000	3360	7000	1370	1.47265	0.000105581	-13.2094	down
Cmyp003359	C25H24O15	Isorhamnetin-malonyl-3-O-glucoside	Flavone	Flavone	-	B	70400000	80600000	57400000	23000	13600	32700	1.36977	0.000332534	-11.5542	down
mws0051	C16H12O5	Acacetin	Flavonoids	Flavonoid	480-44-4	A	13100	9750	6850	9	9	9	1.27383	0.000909091	-10.1033	down
mws0058	C16H12O6	Diosmetin	Flavonoids	Flavonoid	520-34-3	B	223000	252000	168000	9	9	9	1.53181	4.19907e-05	-14.5396	down
mws4160	C16H12O5	8-Methoxy-chrysin (wogonin)	Flavonoids	Flavonoid	632-85-9	B	88400	81200	47700	9	9	9	1.44473	0.000124252	-12.9744	down
pmb0588	C27H30O16	Luteolin 3',7-di-O-glucoside	Flavonoids	Flavonoid	-	A	9	9	9	4450	24200	3890	1.24314	1205.19	10.235	up
pmb0629	C22H22O11	Chrysoeriol 6-C-hexoside	Flavonoids	Flavonoid	-	B	403000	638000	338000	1590	3210	220	1.16677	0.00364032	-8.10172	down
pmb0653	C27H30O15	di-C,C-hexosyl-apigenin	Flavonoids	Flavonoid	-	B	1800000	2040000	528000	9	9	9	1.65951	6.18132e-06	-17.3037	down
pmb0665	C27H30O16	Luteolin 8-C-hexosyl-O-hexoside	Flavonoids	Flavonoid	-	B	150000	244000	255000	1090	1030	449	1.13642	0.0039584	-7.98087	down
pmb0706	C30H32O20	Quercetin 5-O-malonylhexosyl-hexoside	Flavonoids	Flavonoid	-	B	95100	125000	113000	354	1870	498	1.07659	0.00817172	-6.93514	down
pmb0720	C26H26O15	Tricin O-malonylhexoside	Flavonoids	Flavonoid	-	B	1070	274	647	50300	50200	52900	1.01568	77.0467	6.26766	up
pmb2999	C22H22O11	Chrysoeriol 5-O-hexoside	Flavonoids	Flavonoid	-	B	275000	346000	139000	9	6110	2800	1.08331	0.0117355	-6.41297	down
pmb3000	C24H24O12	Chrysoeriol O-acetylhexoside	Flavonoids	Flavonoid	-	B	68700	70500	76000	9	9	9	1.44731	0.000125465	-12.9604	down
pmb3012	C22H22O11	Chrysoeriol 7-O-hexoside	Flavonoids	Flavonoid	-	B	238000	241000	171000	9	9	9	1.53278	4.15385e-05	-14.5552	down
pmb3026	C23H22O13	Quercetin O-acetylhexoside	Flavonoids	Flavonoid	-	B	3000000	4250000	2310000	9	9	9	1.72383	2.82427e-06	-18.4337	down
pmb3042	C23H24O12	Tricin 5-O-hexoside	Flavonoids	Flavonoid	-	B	932000	799000	131000	9	9	9	1.5849	1.45005e-05	-16.0735	down
pmf0374	C22H22O12	2,6-Dimethyl-7-octene-2,3,6-triol	Flavonoids	Flavonoid	5041-82-7	B	2540000	2720000	3060000	15300	8910	30700	1.09033	0.00659976	-7.24337	down
pmp000002	C17H14O6	ladanein	Flavonoids	Flavonoid	-	B	42400	56000	6370	4870000	3070000	3070000	1.05649	105.087	6.71544	up
pmp000006	C18H16O7	Eupatilin	Flavonoids	Flavonoid	22368-21-4	B	1590	3380	912	218000	180000	175000	1.04161	97.4158	6.60608	up
pmp000008	C19H18O7	5-hydroxy-6,7,3',4'-tetramethoxyflavone	Flavonoids	Flavonoid	-	B	2550	2720	657	2880000	1920000	2300000	1.29449	1197.91	10.2263	up
pmp000010	C17H14O8	5,7,4',5'-tetrahydro-3',6-dimethoxyflavone	Flavonoids	Flavonoid	-	B	654	124	116	290000	120000	128000	1.23549	601.79	9.23312	up
pmp000172	C23H24O11	5,2'-dihydroxy-7,8-dimethoxyflavone glycosides	Flavonoids	Flavonoid	-	B	1370	2270	1950	402000	292000	270000	1.09491	172.451	7.43004	up
pmp000579	C22H22O11	Diosmetin-7-O-galactoside	Flavonoids	Flavonoid	-	B	11900000	12700000	7510000	21500	35000	16700	1.19083	0.00227966	-8.77696	down
pmp000585	C24H22O13	Apigenin-7-O-(6-O-Malonyl Glucoside)	Flavonoids	Flavonoid	-	B	53500	36900	21800	9	9	699	1.20876	0.00639037	-7.28988	down
pmp000587	C24H22O14	Luteolin-7-O-(6'-O-malonyl)-beta-D-glucoside	Flavonoids	Flavonoid	-	A	34900	39100	25000	9	901	9	1.18568	0.00928283	-6.75122	down
pmp000593	C27H30O15	Luteolin-7-O-rutin	Flavonoids	Flavonoid	-	A	4510000	4370000	4240000	4690	4970	5070	1.25853	0.00112271	-9.79879	down
pmp000786	C18H16O7	Eupatorin	Flavonoids	Flavonoid	855-96-9	B	9	9	9	49700	40900	48300	1.41128	5144.44	12.3288	up
pmp001079	C27H30O15	lonicerin	Flavonoids	Flavonoid	20633-84-5	B	337000	298000	296000	2730	3630	1510	1.05838	0.00845328	-6.88627	down
pmb0639	C33H40O20	8-C-hexosyl-apigenin O-hexosyl-O-hexoside	Flavonoids	Flavonoid carbonoside	-	B	36000	39200	25200	11400	9	9	1.02489	0.113725	-3.13638	down
pme1665	C27H30O15	Isovitexin 7-O-glucoside (Saponarin)	Flavonoids	Flavonoid carbonoside	20310-89-8	B	416000	428000	338000	33500	9	9	1.23448	0.028357	-5.14015	down
CMCP002658	C21H20O13	3,3',4',5,5',7-Hexahydroxyflavone; 3-O-β-D-Galactopyranoside	Flavonoids	Flavonoids	-	B	1690000	2070000	174000	9	9	9	1.62672	6.86324e-06	-17.1527	down
CMCP002716	C21H20O13	3,3',4',5,5',7-Hexahydroxyflavone; 3'-O-β-D-Glucopyranoside	Flavonoids	Flavonoids	-	B	1570000	1710000	144000	9	9	9	1.61537	7.88551e-06	-16.9524	down
CMCP002965	C27H34O15	Phloretin-3,5-di-C-glucoside	Flavonoids	Flavonoids	-	B	28600	29200	22000	9	9	9	1.36431	0.000338346	-11.5292	down
Cmyp003032	C27H30O16	Kaempferol-3,7-O-diglucoside	Flavone	Flavonols	-	B	178000	102000	25800	9	9	9	1.448	8.8293e-05	-13.4673	down
GQ512005	C27H30O15	Kaempferol-3-O-glucoside-7-O-rhamnoside	Flavonoids	Flavonols	-	B	323000	298000	300000	5470	596	4700	1.03815	0.0116895	-6.41865	down
GQ512006	C27H30O16	Quercetin-3-O-glucoside-7-O-rhamnoside	Flavonoids	Flavonols	-	B	176000	191000	241000	1250	1460	9	1.17822	0.00447204	-7.80485	down
Hmcp001629	C30H32O19	Kaempferol-O-Hexoside-O-malonyl-O-Hexoside	Flavonoids	Flavonols	-	B	111000	169000	118000	9	1470	2890	1.08862	0.0109774	-6.50932	down
Hmcp001658	C31H34O20	isorhamnetin-O-Hexoside-O-malonyl-O-Hexoside	Flavone	Flavonols	-	B	567000	684000	512000	3270	5400	6690	1.05335	0.00871242	-6.84271	down
Hmcp002029	C26H28O15	Kaempferol-O-Pentoside-O-Hexoside	Flavonoids	Flavonols	-	B	14600	19100	21000	9	9	9	1.33127	0.000493601	-10.9844	down
Hmcp002207	C22H22O12	Isorhamnetin-7-O-β -D-glucopyranoside	Flavone	Flavonols	-	B	12000000	13400000	8240000	6530	3060	33500	1.27768	0.00128092	-9.60861	down
Hmcp002316	C21H20O11	isorhamnetin-O-Pentoside	Flavone	Flavonols	-	B	3210000	3700000	1880000	9	9	2430	1.5424	0.000278498	-11.81	down
Li512111	C24H24O13	Isorhamnetin acetyl hexoside	Flavonoids	Flavonols	-	B	4900000	5240000	2920000	6580	6000	5810	1.23353	0.00140812	-9.47202	down
Li512112	C25H24O15	isorhamnetin hexose-malonate	Flavonoids	Flavonols	-	B	3580000	3720000	2130000	9	9	9	1.72291	2.8632e-06	-18.4139	down
Li512117	C27H30O16	quercetin 3-O-rhanosylgalactoside	Flavonoids	Flavonols	-	B	176000	218000	264000	1530	3100	9	1.13904	0.00705015	-7.14813	down
mws0045	C21H20O11	Quercitrin	Flavonoids	Flavonols	522-12-3	B	19400	28200	27400	9	9	9	1.35842	0.00036	-11.4397	down
mws0059	C27H30O16	Rutin	Flavonoids	Flavonols	153-18-4	B	2990000	4230000	1970000	1300	8470	891	1.28415	0.00116007	-9.75158	down
mws0061	C21H20O12	Hyperin	Flavonoids	Flavonols	482-36-0	A	46500000	52600000	43700000	17700	40800	23400	1.32294	0.000573529	-10.7678	down
mws0091	C21H20O12	Isoquercitrin	Flavonoids	Flavonols	482-35-9	A	36200000	47500000	36600000	14400	28000	19300	1.33066	0.000512884	-10.9291	down
mws0856	C21H20O12	Spiraeoside	Flavonoids	Flavonols	20229-56-5	A	27400000	31600000	23500000	13800	3420	4120	1.40065	0.000258667	-11.9166	down
mws0917	C17H14O7	3,7-Di-O-methylquercetin	Flavonoids	Flavonols	2068-02-2	B	73400	113000	34800	21800000	15600000	12400000	1.12687	225.136	7.81465	up
mws1329	C21H20O12	gossypitrin	Flavonoids	Flavonols	491-50-9	A	34300000	39000000	30300000	17700	25300	23200	1.30986	0.000638996	-10.6119	down
mws4183	C20H18O11	Quercetin-3-O-α-L-arabinopyranoside (guaijaverin)	Flavonoids	Flavonols	22255-13-6	A	117000	190000	91600	411	9	1290	1.18637	0.00429002	-7.8648	down
pmb3013	C24H24O13	Isorhamnetin O-acetyl-hexoside	Flavonoids	Flavonols	-	A	5730000	6020000	3520000	3080	2050	4530	1.31101	0.000632613	-10.6264	down
pme0369	C27H30O15	Kaempferol 3-O-rutinoside (Nicotiflorin)	Flavonoids	Flavonols	17650-84-9	A	2550000	2300000	1680000	9	9	9	1.69902	4.13476e-06	-17.8838	down
pme1605	C27H30O15	Kaempferol 3-O-robinobioside (Biorobin)	Flavonoids	Flavonols	17297-56-2	A	1570000	1800000	1150000	9	9	9	1.67348	5.97345e-06	-17.353	down
pme3211	C21H20O12	Quercetin 3-O-glucoside (Isotrifoliin)	Flavonoids	Flavonols	21637-25-2	A	31100000	36900000	25300000	9	25600	15600	1.43169	0.000441683	-11.1447	down
pmn001583	C27H30O16	Bioquercetin	Flavonoids	Flavonols	-	A	4550000	5540000	2860000	1010	10900	2500	1.28557	0.00111274	-9.81167	down
pmn001644	C23H20O14	quercetin 3-O-β-(2″-O-acetyl- β-D-glucuronide)	Flavonoids	Flavonols	-	B	814000	1240000	738000	3020	1710	2210	1.1812	0.00248567	-8.65215	down
pmn001645	C24H22O14	isorhamnetin 3-O-β-(2″-O-acetyl-β-D-glucuronide)	Flavonoids	Flavonols	-	A	7330000	9190000	5060000	76300	81700	62100	1.02976	0.0101993	-6.61539	down
pmp000580	C21H20O12	Quercetin 3-O-beta-D-glucoside	Flavonoids	Flavonols	-	A	41000000	51900000	47500000	41800	33400	21300	1.30504	0.000687322	-10.5067	down
pmp001309	C21H20O12	6-Hydroxykaempferol-7-O-glucoside	Flavonoids	Flavonols	-	A	51500000	55800000	55500000	247000	190000	236000	1.13174	0.00413391	-7.91828	down
pmp001311	C27H30O17	6-Hydroxykaempferol-7,6-O-Diglucoside	Flavonoids	Flavonols	-	B	432000	639000	572000	1500	7330	3890	1.0747	0.00774194	-7.01309	down
pmp000194	C24H22O13	Malonyglygenistin	Flavonoids	Isoflavones	-	B	543000	488000	157000	784	2320	4320	1.08115	0.00624916	-7.32212	down

## Sheet: Sheet3
Supplemental Table 3. Significant differences of flavonoid compounds between YL and GL
Index	Formula	Compounds	Class I	Class II	CAS	Level	YL1	YL2	YL3	GL1	GL2	GL3	VIP	Fold_Change	LogFC	Type
mws1048	C21H20O11	Cyanidin 3-O-galactoside	Flavonoids	Anthocyanins	27661-36-5	A	1020000	436000	364000	67700	29100	42600	1.14972	0.0765934	-3.70664	down
pmb0542	C24H22O14	Cyanidin 3-O-malonylhexoside	Flavonoids	Anthocyanins	-	A	144000	51500	64900	40600	5820	1430	1.01014	0.183756	-2.44414	down
pmb2959	C23H22O12	Cyanidin O-acetylhexoside	Flavonoids	Anthocyanins	-	A	7230	2740	4370	182	492	73.7	1.27412	0.0521409	-4.26144	down
pmp000576	C21H21O11+	Anthocyanin 3-O-beta-D-glucoside	Flavonoids	Anthocyanins	-	A	108000	91500	150000	9	9	9	2.27992	7.72532e-05	-13.66	down
pme2960	C15H12O5	Naringenin chalcone	Flavonoids	Chalcone	25515-46-2	B	5680	44300	52700	9	9	9	2.065	0.000262953	-11.8929	down
pme0001	C28H34O15	Hesperetin 7-O-neohesperidoside (Neohesperidin)	Flavonoids	Dihydro flavonoid	13241-33-3	B	6340	4790	6240	9	9	9	1.88517	0.0015544	-9.32942	down
pmp000392	C26H30O13	Liquiritin apioside	Flavonoids	Dihydro flavonoid	199796-12-8	B	2690	2340	3530	29500	25200	19000	1.08032	8.60981	3.10598	up
pme1598	C22H24O11	Hesperetin 5-O-glucoside	Flavonoids	Dihydroflavonol	69651-80-5	B	84500	89900	119000	17300	4170	24800	1.00338	0.157703	-2.66472	down
mws0183	C7H6O4	protocatechuic acid	Flavonoids	flavanols	99-50-3	B	9	326	2470	9760	13100	3250	1.21169	9.30838	3.21853	up
mws1397	C22H18O10	(-)-Epicatechin gallate	Flavonoids	flavanols	1257-08-5	B	4150	4070	3590	9	9	9	1.82885	0.0022862	-8.77283	down
Cmyp002674	C31H34O20	Isorhamnetin-malonyl-3,7-O-diglucoside	Flavone	Flavone	-	B	25700	20600	26400	9	9	9	2.08406	0.000371389	-11.3948	down
Cmyp003030	C24H22O15	Quercetin-malonyl-3-O-glucoside	Flavone	Flavone	-	B	141000	93500	100000	9	9	9	2.27505	8.07175e-05	-13.5968	down
Cmyp003314	C24H22O14	Kaempferol-malonyl-3-O-glucoside	Flavone	Flavone	-	B	66900	34300	54500	3360	7000	1370	1.19316	0.0753372	-3.73049	down
Cmyp003359	C25H24O15	Isorhamnetin-malonyl-3-O-glucoside	Flavone	Flavone	-	B	1910000	1540000	2360000	23000	13600	32700	1.56348	0.0119277	-6.38954	down
mws0058	C16H12O6	Diosmetin	Flavonoids	Flavonoid	520-34-3	B	9	2400	1590	9	9	9	1.18023	0.00675169	-7.21054	down
mws1474	C18H16O7	5,7-Dihydroxy-3',4',5'-trimethoxyflavone	Flavonoids	Flavonoid	18103-42-9	B	1370	2910	1510	139000	112000	113000	1.5149	62.867	5.97423	up
pmb0653	C27H30O15	di-C,C-hexosyl-apigenin	Flavonoids	Flavonoid	-	B	119000	117000	112000	9	9	9	2.28214	7.75862e-05	-13.6538	down
pmb0720	C26H26O15	Tricin O-malonylhexoside	Flavonoids	Flavonoid	-	B	3390	3440	1320	50300	50200	52900	1.27705	18.8221	4.23435	up
pmb0736	C23H24O12	Tricin 7-O-hexoside	Flavonoids	Flavonoid	-	B	7090	9	8110	557000	514000	411000	1.69517	97.4423	6.60648	up
pmb3042	C23H24O12	Tricin 5-O-hexoside	Flavonoids	Flavonoid	-	B	8560	8220	9000	9	9	9	1.94318	0.00104732	-9.89908	down
pmp000002	C17H14O6	ladanein	Flavonoids	Flavonoid	-	B	114000	159000	136000	4870000	3070000	3070000	1.3391	26.9193	4.75057	up
pmp000006	C18H16O7	Eupatilin	Flavonoids	Flavonoid	22368-21-4	B	588	2740	1600	218000	180000	175000	1.63419	116.274	6.86139	up
pmp000008	C19H18O7	5-hydroxy-6,7,3',4'-tetramethoxyflavone	Flavonoids	Flavonoid	-	B	2720	3360	4820	2880000	1920000	2300000	1.88833	651.376	9.34735	up
pmp000010	C17H14O8	5,7,4',5'-tetrahydro-3',6-dimethoxyflavone	Flavonoids	Flavonoid	-	B	67.3	310	169	290000	120000	128000	1.95025	984.807	9.9437	up
pmp000172	C23H24O11	5,2'-dihydroxy-7,8-dimethoxyflavone glycosides	Flavonoids	Flavonoid	-	B	10700	8930	9190	402000	292000	270000	1.38538	33.449	5.06389	up
pmp000585	C24H22O13	Apigenin-7-O-(6-O-Malonyl Glucoside)	Flavonoids	Flavonoid	-	B	3310	3820	7090	9	9	699	1.49229	0.0504219	-4.3098	down
pmp000786	C18H16O7	Eupatorin	Flavonoids	Flavonoid	855-96-9	B	9	9	9	49700	40900	48300	2.16811	5144.44	12.3288	up
pmb0639	C33H40O20	8-C-hexosyl-apigenin O-hexosyl-O-hexoside	Flavonoids	Flavonoid carbonoside	-	B	12100	9880	20000	11400	9	9	1.39446	0.271987	-1.87839	down
pme1665	C27H30O15	Isovitexin 7-O-glucoside (Saponarin)	Flavonoids	Flavonoid carbonoside	20310-89-8	B	61300	72300	73400	33500	9	9	1.59885	0.161923	-2.62662	down
CMCP002965	C27H34O15	Phloretin-3,5-di-C-glucoside	Flavonoids	Flavonoids	-	B	15400	16500	12400	9	9	9	2.01698	0.000609481	-10.6801	down
Cmyp003032	C27H30O16	Kaempferol-3,7-O-diglucoside	Flavone	Flavonols	-	B	19900	12100	13700	9	9	9	2.01883	0.00059081	-10.725	down
GQ512002	C28H32O16	isorhamnetin-O-rutinoside	Flavonoids	Flavonols	-	A	1260000	841000	1450000	58000	38700	110000	1.2491	0.058209	-4.10262	down
Hmcp001489	C34H42O22	isorhamnetin-O-Hexoside-O-Hexoside-O-Hexoside	Flavone	Flavonols	-	B	32500	20100	41300	2140	2540	6780	1.06429	0.122045	-3.03452	down
Hmcp001559	C33H40O20	isorhamnetin-O-Pentoside-O-Hexoside-O-rhamnoside	Flavone	Flavonols	-	B	42800	37900	33100	9	9	9490	1.61854	0.0835501	-3.58121	down
Hmcp001578	C28H32O17	isorhamnetin-O-Hexoside-O-Hexoside	Flavonoids	Flavonols	-	B	1270000	677000	1310000	125000	87000	164000	1.07026	0.115444	-3.11474	down
Hmcp001589	C34H42O21	isorhamnetin-O-Hexoside-O-Hexoside-O-Rhamnoside	Flavonoids	Flavonols	-	B	81300	63800	101000	9	2000	5320	1.50223	0.0297806	-5.06948	down
Hmcp001629	C30H32O19	Kaempferol-O-Hexoside-O-malonyl-O-Hexoside	Flavonoids	Flavonols	-	B	10700	5510	9390	9	1470	2890	1.07483	0.170664	-2.55077	down
Hmcp001658	C31H34O20	isorhamnetin-O-Hexoside-O-malonyl-O-Hexoside	Flavone	Flavonols	-	B	406000	231000	400000	3270	5400	6690	1.51825	0.014812	-6.07709	down
Hmcp002207	C22H22O12	Isorhamnetin-7-O-β -D-glucopyranoside	Flavone	Flavonols	-	B	273000	180000	290000	6530	3060	33500	1.29479	0.0579946	-4.10794	down
Hmcp002268	C23H24O12	Limocitrin 3-rhamnoside	Flavonoids	Flavonols	-	B	61000	47600	73400	509000	490000	443000	1.06594	7.92308	2.98606	up
Hmcp002316	C21H20O11	isorhamnetin-O-Pentoside	Flavone	Flavonols	-	B	9390	4960	9790	9	9	2430	1.45927	0.101408	-3.30175	down
Li512111	C24H24O13	Isorhamnetin acetyl hexoside	Flavonoids	Flavonols	-	B	82700	56300	103000	6580	6000	5810	1.17918	0.0759917	-3.71801	down
Li512112	C25H24O15	isorhamnetin hexose-malonate	Flavonoids	Flavonols	-	B	63200	37700	78100	9	9	9	2.19423	0.000150838	-12.6947	down
Li512116	C25H24O15	isorhamnetin 3-O-6′′-malonylglucoside	Flavonoids	Flavonols	-	A	95500	89000	80700	4140	6740	952	1.32695	0.0446154	-4.48631	down
mws0045	C21H20O11	Quercitrin	Flavonoids	Flavonols	522-12-3	B	2950	2270	9	9	9	9	1.20696	0.00516351	-7.59743	down
mws0089	C21H20O11	Kaempferol 7-O-glucosdie	Flavonoids	Flavonols	16290-07-6	A	1180000	1780000	2020000	212000	217000	234000	1.04016	0.133133	-2.90906	down
mws0856	C21H20O12	Spiraeoside	Flavonoids	Flavonols	20229-56-5	A	65900	64500	104000	13800	3420	4120	1.15545	0.091041	-3.45734	down
mws0913	C21H20O11	Trifolin	Flavonoids	Flavonols	23627-87-4	B	1050000	1630000	1930000	161000	180000	181000	1.07962	0.113232	-3.14265	down
mws0917	C17H14O7	3,7-Di-O-methylquercetin	Flavonoids	Flavonols	2068-02-2	B	117000	221000	331000	21800000	15600000	12400000	1.54079	74.4395	6.218	up
mws1002	C17H14O8	Syringetin	Flavonoids	Flavonols	4423-37-4	B	1500	586	181	101000	73300	91700	1.65063	117.336	6.8745	up
mws1290	C30H26O13	Tiliroside	Flavonoids	Flavonols	20316-62-5	B	9	9	44.1	4060	3110	3310	1.71012	168.76	7.39883	up
mws2209	C21H20O11	Astragalin	Flavonoids	Flavonols	480-10-4	B	1260000	1700000	2130000	208000	215000	209000	1.06023	0.124165	-3.00967	down
pmb3013	C24H24O13	Isorhamnetin O-acetyl-hexoside	Flavonoids	Flavonols	-	A	95200	59700	112000	3080	2050	4530	1.34511	0.0361933	-4.78813	down
pme0369	C27H30O15	Kaempferol 3-O-rutinoside (Nicotiflorin)	Flavonoids	Flavonols	17650-84-9	A	19800	14100	27700	9	9	9	2.05705	0.000438312	-11.1558	down
pme1605	C27H30O15	Kaempferol 3-O-robinobioside (Biorobin)	Flavonoids	Flavonols	17297-56-2	A	10100	7680	17200	9	9	9	1.97642	0.00077187	-10.3394	down
pme3211	C21H20O12	Quercetin 3-O-glucoside (Isotrifoliin)	Flavonoids	Flavonols	21637-25-2	A	64900	67100	104000	9	25600	15600	1.14203	0.174614	-2.51776	down
pmn001644	C23H20O14	quercetin 3-O-β-(2″-O-acetyl- β-D-glucuronide)	Flavonoids	Flavonols	-	B	17800	10200	18700	3020	1710	2210	1.00535	0.148608	-2.75041	down
pmp001311	C27H30O17	6-Hydroxykaempferol-7,6-O-Diglucoside	Flavonoids	Flavonols	-	B	40900	21500	58600	1500	7330	3890	1.08835	0.105124	-3.24984	down
mws0895	C21H20O10	Genistein-7-Glucoside	Flavonoids	Isoflavones	529-59-9	B	181000	309000	366000	21900	46700	20300	1.10161	0.103855	-3.26736	down
pmp000194	C24H22O13	Malonyglygenistin	Flavonoids	Isoflavones	-	B	58200	53100	78600	784	2320	4320	1.34858	0.0390943	-4.6769	down
pmp000548	C16H12O6	Pratensein	Flavonoids	Isoflavones	2284-31-3	B	9	9	9	6590	6740	9	1.30801	494.037	8.94848	up

## Sheet: Sheet4
Supplemental Table 4. Significant differences of flavonoid compounds between RL and YL
Index	Formula	Compounds	Class I	Class II	CAS	Level	RL1	RL2	RL3	YL1	YL2	YL3	VIP	Fold_Change	LogFC	Type
mws0169	C27H31ClO15	Cyanidin 3–rutinoside (Keracyanin chloride )	Flavonoids	Anthocyanins	18719-76-1	B	1020000	1310000	87600	1060	4020	3340	1.27174	0.00348279	-8.16554	down
mws1048	C21H20O11	Cyanidin 3-O-galactoside	Flavonoids	Anthocyanins	27661-36-5	A	226000000	220000000	29400000	1020000	436000	364000	1.2902	0.00382836	-8.02906	down
mws2210	C22H23ClO11	Peonidin 3-O-glucoside chloride	Flavonoids	Anthocyanins	6906-39-4	B	8150000	9370000	578000	65100	37400	49300	1.12705	0.00838767	-6.89751	down
pmb0542	C24H22O14	Cyanidin 3-O-malonylhexoside	Flavonoids	Anthocyanins	-	A	96400000	113000000	11600000	144000	51500	64900	1.42527	0.00117828	-9.7291	down
pmb0554	C24H22O13	Pelargonidin 3-O-malonylhexoside	Flavonoids	Anthocyanins	-	A	202000	227000	22500	719	772	353	1.26378	0.00408416	-7.93574	down
pmb2959	C23H22O12	Cyanidin O-acetylhexoside	Flavonoids	Anthocyanins	-	A	9560000	10800000	1030000	7230	2740	4370	1.48318	0.000670407	-10.5427	down
pmb2962	C23H22O11	Pelargonidin O-acetylhexoside	Flavonoids	Anthocyanins	-	B	67800	75600	6850	9	9	9	1.61501	0.0001797	-12.4421	down
pmp000576	C21H21O11+	Anthocyanin 3-O-beta-D-glucoside	Flavonoids	Anthocyanins	-	A	45000000	45500000	45800000	108000	91500	150000	1.39169	0.0025642	-8.60728	down
mws1140	C15H12O5	4,2',4',6'-Tetrahydroxychalcone	Flavonoids	Chalcone	73692-50-9	B	148000	141000	163000	1860	1020	1410	1.2299	0.00949115	-6.7192	down
mws0036	C28H34O15	Hesperidin	Flavonoids	Dihydro flavonoid	520-26-3	B	648000	897000	507000	5480	5100	5740	1.24638	0.00795322	-6.97425	down
pmb0628	C27H32O16	Eriodictiol C-hexosyl-O-hexoside	Flavonoids	Dihydro flavonoid	-	B	250000	271000	105000	4530	5570	2320	1.11264	0.0198403	-5.65543	down
pme0001	C28H34O15	Hesperetin 7-O-neohesperidoside (Neohesperidin)	Flavonoids	Dihydro flavonoid	13241-33-3	B	963000	961000	973000	6340	4790	6240	1.28783	0.00599586	-7.38182	down
pme0376	C15H12O5	Naringenin	Flavonoids	Dihydro flavonoid	480-41-1	B	152000	144000	150000	1570	1560	1710	1.21035	0.010852	-6.52589	down
pmp000392	C26H30O13	Liquiritin apioside	Flavonoids	Dihydro flavonoid	199796-12-8	B	9	9	9	2690	2340	3530	1.36336	317.037	8.30851	up
pmp001075	C16H14O6	hesperitin	Flavonoids	Dihydro flavonoid	520-33-2	A	31700	35500	32800	9	872	9	1.405	0.0089	-6.81198	down
mws0914	C15H12O5	Pinobanksin	Flavonoids	Dihydroflavonol	548-82-3	B	144000	133000	133000	1280	1170	1710	1.22017	0.0101463	-6.6229	down
mws1094	C15H12O6	Dihydrokaempferol	Flavonoids	Dihydroflavonol	480-20-6	B	15900	15900	16400	184	42	15	1.34924	0.005	-7.64386	down
pme1598	C22H24O11	Hesperetin 5-O-glucoside	Flavonoids	Dihydroflavonol	69651-80-5	B	31300000	36700000	27000000	84500	89900	119000	1.36789	0.00308842	-8.33891	down
mws0183	C7H6O4	protocatechuic acid	Flavonoids	flavanols	99-50-3	B	416000	460000	358000	9	326	2470	1.51003	0.0022731	-8.78113	down
Cmyp001916	C33H40O22	Quercetin-3-O-sophoroside	Flavone	Flavone	-	B	7620	6600	7050	9	9	9	1.46938	0.00126939	-9.62164	down
Cmyp002164	C34H42O22	Isorhamnetin-3-O-sophoroside	Flavone	Flavone	-	B	41800	50300	39300	9	9	9	1.65757	0.000205479	-12.2487	down
Cmyp003030	C24H22O15	Quercetin-malonyl-3-O-glucoside	Flavone	Flavone	-	B	56400000	67000000	40200000	141000	93500	100000	1.41413	0.00204462	-8.93395	down
Cmyp003314	C24H22O14	Kaempferol-malonyl-3-O-glucoside	Flavone	Flavone	-	B	34200000	44600000	32300000	66900	34300	54500	1.46003	0.00140144	-9.47887	down
Cmyp003359	C25H24O15	Isorhamnetin-malonyl-3-O-glucoside	Flavone	Flavone	-	B	70400000	80600000	57400000	1910000	1540000	2360000	1.07549	0.0278791	-5.16467	down
mws0051	C16H12O5	Acacetin	Flavonoids	Flavonoid	480-44-4	A	13100	9750	6850	9	9	9	1.50112	0.000909091	-10.1033	down
mws0058	C16H12O6	Diosmetin	Flavonoids	Flavonoid	520-34-3	B	223000	252000	168000	9	2400	1590	1.35486	0.00621928	-7.32904	down
mws0072	C21H20O10	Apigenin 5-O-glucoside	Flavonoids	Flavonoid	28757-27-9	B	9310000	10900000	4670000	224000	162000	290000	1.06753	0.0271704	-5.20182	down
mws4160	C16H12O5	8-Methoxy-chrysin (wogonin)	Flavonoids	Flavonoid	632-85-9	B	88400	81200	47700	9	9	9	1.7025	0.000124252	-12.9744	down
pmb0588	C27H30O16	Luteolin 3',7-di-O-glucoside	Flavonoids	Flavonoid	-	A	9	9	9	36400	34600	32100	1.63419	3818.52	11.8988	up
pmb0629	C22H22O11	Chrysoeriol 6-C-hexoside	Flavonoids	Flavonoid	-	B	403000	638000	338000	2310	3150	3360	1.27378	0.00639594	-7.28863	down
pmb0665	C27H30O16	Luteolin 8-C-hexosyl-O-hexoside	Flavonoids	Flavonoid	-	B	150000	244000	255000	373	1450	9	1.45652	0.0028228	-8.46866	down
pmb0681	C20H18O9	Apigenin 8-C-pentoside	Flavonoids	Flavonoid	-	B	108000	114000	50700	9	6640	5660	1.07411	0.0451375	-4.46953	down
pmb0706	C30H32O20	Quercetin 5-O-malonylhexosyl-hexoside	Flavonoids	Flavonoid	-	B	95100	125000	113000	1420	2090	1600	1.16298	0.0153407	-6.02649	down
pmb0709	C30H32O20	Quercetin 7-O-malonylhexosyl-hexoside	Flavonoids	Flavonoid	-	B	61600	61100	63400	1910	619	3150	1.07498	0.0305159	-5.0343	down
pmb0736	C23H24O12	Tricin 7-O-hexoside	Flavonoids	Flavonoid	-	B	212000	217000	93300	7090	9	8110	1.14301	0.0291193	-5.10188	down
pmb2999	C22H22O11	Chrysoeriol 5-O-hexoside	Flavonoids	Flavonoid	-	B	275000	346000	139000	6510	7020	6100	1.07189	0.0258289	-5.27487	down
pmb3000	C24H24O12	Chrysoeriol O-acetylhexoside	Flavonoids	Flavonoid	-	B	68700	70500	76000	9	9	9	1.7056	0.000125465	-12.9604	down
pmb3012	C22H22O11	Chrysoeriol 7-O-hexoside	Flavonoids	Flavonoid	-	B	238000	241000	171000	9	9	9	1.80629	4.15385e-05	-14.5552	down
pmb3024	C21H20O11	Luteolin C-hexoside	Flavonoids	Flavonoid	-	A	679000	623000	1130000	15300	14400	17200	1.12328	0.0192845	-5.69641	down
pmb3026	C23H22O13	Quercetin O-acetylhexoside	Flavonoids	Flavonoid	-	B	3000000	4250000	2310000	9	9	9	2.03139	2.82427e-06	-18.4337	down
pmb3042	C23H24O12	Tricin 5-O-hexoside	Flavonoids	Flavonoid	-	B	932000	799000	131000	8560	8220	9000	1.10865	0.0138453	-6.17446	down
pmf0374	C22H22O12	2,6-Dimethyl-7-octene-2,3,6-triol	Flavonoids	Flavonoid	5041-82-7	B	2540000	2720000	3060000	129000	76500	141000	1.01558	0.0416466	-4.58566	down
pmp000001	C16H12O6	Hispidulin	Flavonoids	Flavonoid	1447-88-7	B	204000	262000	103000	3400	2030	3030	1.15395	0.0148682	-6.07163	down
pmp000120	C22H22O11	Diosmetin‐6‐C‐glucoside	Flavonoids	Flavonoid	-	A	2460000	2630000	1520000	77000	77000	102000	1.01938	0.0387292	-4.69043	down
pmp000579	C22H22O11	Diosmetin-7-O-galactoside	Flavonoids	Flavonoid	-	B	11900000	12700000	7510000	53200	43300	66600	1.30467	0.00507941	-7.62112	down
pmp000587	C24H22O14	Luteolin-7-O-(6'-O-malonyl)-beta-D-glucoside	Flavonoids	Flavonoid	-	A	34900	39100	25000	1120	643	362	1.11879	0.0214646	-5.54189	down
pmp000593	C27H30O15	Luteolin-7-O-rutin	Flavonoids	Flavonoid	-	A	4510000	4370000	4240000	27200	23400	35600	1.27681	0.00657012	-7.24986	down
pmp001079	C27H30O15	lonicerin	Flavonoids	Flavonoid	20633-84-5	B	337000	298000	296000	1900	901	3060	1.28941	0.00629538	-7.31149	down
mws0048	C21H20O10	Vitexin	Flavonoids	Flavonoid carbonoside	3681-93-4	A	50700000	48200000	29800000	871000	628000	985000	1.12586	0.0193007	-5.6952	down
mws1299	C21H20O11	Orientin	Flavonoids	Flavonoid carbonoside	28608-75-5	A	2780000	2740000	4780000	154000	66900	95600	1.05758	0.0307282	-5.0243	down
mws1434	C21H20O10	Isovitexin	Flavonoids	Flavonoid carbonoside	29702-25-8;38953-85-4	A	56300000	54100000	30500000	903000	668000	1040000	1.12958	0.0185309	-5.75393	down
pmb0631	C26H28O15	C-hexosyl-luteolin C-pentoside	Flavonoids	Flavonoid carbonoside	-	B	52500	54500	19700	1000	1530	1570	1.03046	0.0323599	-4.94965	down
pmp000116	C21H20O10	Apigenin‐8‐C‐glucoside	Flavonoids	Flavonoid carbonoside	-	A	2680000	3190000	1200000	78700	59400	101000	1.02784	0.033819	-4.88602	down
pmp000413	C21H20O10	genistein 8-C-glucoside	Flavonoids	Flavonoid carbonoside	66026-80-0	A	27900000	29900000	14600000	654000	502000	831000	1.06893	0.0274448	-5.18733	down
CMCP002658	C21H20O13	3,3',4',5,5',7-Hexahydroxyflavone; 3-O-β-D-Galactopyranoside	Flavonoids	Flavonoids	-	B	1690000	2070000	174000	9	9	9	1.91677	6.86324e-06	-17.1527	down
CMCP002716	C21H20O13	3,3',4',5,5',7-Hexahydroxyflavone; 3'-O-β-D-Glucopyranoside	Flavonoids	Flavonoids	-	B	1570000	1710000	144000	9	9	9	1.9034	7.88551e-06	-16.9524	down
GQ512005	C27H30O15	Kaempferol-3-O-glucoside-7-O-rhamnoside	Flavonoids	Flavonols	-	B	323000	298000	300000	1090	3680	2990	1.25235	0.00842562	-6.891	down
GQ512006	C27H30O16	Quercetin-3-O-glucoside-7-O-rhamnoside	Flavonoids	Flavonols	-	B	176000	191000	241000	341	458	2590	1.3303	0.00557401	-7.48707	down
Hmcp002029	C26H28O15	Kaempferol-O-Pentoside-O-Hexoside	Flavonoids	Flavonols	-	B	14600	19100	21000	9	9	9	1.56885	0.000493601	-10.9844	down
Hmcp002207	C22H22O12	Isorhamnetin-7-O-β -D-glucopyranoside	Flavone	Flavonols	-	B	12000000	13400000	8240000	273000	180000	290000	1.1079	0.0220868	-5.50067	down
Hmcp002316	C21H20O11	isorhamnetin-O-Pentoside	Flavone	Flavonols	-	B	3210000	3700000	1880000	9390	4960	9790	1.37891	0.0027463	-8.50829	down
Hmcp002539	C22H22O11	isorhamnetin-O-rhamnoside	Flavonoids	Flavonols	-	B	229000	230000	127000	7310	5750	6640	1.03931	0.0336177	-4.89463	down
Li512111	C24H24O13	Isorhamnetin acetyl hexoside	Flavonoids	Flavonols	-	B	4900000	5240000	2920000	82700	56300	103000	1.13157	0.0185299	-5.754	down
Li512112	C25H24O15	isorhamnetin hexose-malonate	Flavonoids	Flavonols	-	B	3580000	3720000	2130000	63200	37700	78100	1.12935	0.018982	-5.71923	down
Li512116	C25H24O15	isorhamnetin 3-O-6′′-malonylglucoside	Flavonoids	Flavonols	-	A	989	1270	2140	95500	89000	80700	1.15562	60.2864	5.91376	up
Li512117	C27H30O16	quercetin 3-O-rhanosylgalactoside	Flavonoids	Flavonols	-	B	176000	218000	264000	1890	1090	3630	1.22715	0.0100456	-6.63729	down
mws0059	C27H30O16	Rutin	Flavonoids	Flavonols	153-18-4	B	2990000	4230000	1970000	10000	10300	16600	1.33118	0.00401523	-7.9603	down
mws0061	C21H20O12	Hyperin	Flavonoids	Flavonols	482-36-0	A	46500000	52600000	43700000	108000	94200	155000	1.39425	0.0025014	-8.64305	down
mws0066	C16H12O7	Isorhamnetin	Flavonoids	Flavonols	480-19-3	B	197000	197000	98900	3590	4790	5100	1.06874	0.0273483	-5.1924	down
mws0091	C21H20O12	Isoquercitrin	Flavonoids	Flavonols	482-35-9	A	36200000	47500000	36600000	83600	74500	110000	1.40617	0.0022286	-8.80965	down
mws0856	C21H20O12	Spiraeoside	Flavonoids	Flavonols	20229-56-5	A	27400000	31600000	23500000	65900	64500	104000	1.37893	0.00284121	-8.45928	down
mws1002	C17H14O8	Syringetin	Flavonoids	Flavonols	4423-37-4	B	51300	43700	14300	1500	586	181	1.11363	0.0207411	-5.59137	down
mws1290	C30H26O13	Tiliroside	Flavonoids	Flavonols	20316-62-5	B	7880	7580	8790	9	9	44.1	1.41476	0.00256082	-8.60918	down
mws1329	C21H20O12	gossypitrin	Flavonoids	Flavonols	491-50-9	A	34300000	39000000	30300000	84300	84500	131000	1.37684	0.00289382	-8.43281	down
mws4183	C20H18O11	Quercetin-3-O-α-L-arabinopyranoside (guaijaverin)	Flavonoids	Flavonols	22255-13-6	A	117000	190000	91600	224	931	534	1.33468	0.00423733	-7.88263	down
pmb3013	C24H24O13	Isorhamnetin O-acetyl-hexoside	Flavonoids	Flavonols	-	A	5730000	6020000	3520000	95200	59700	112000	1.1411	0.0174787	-5.83826	down
pme0369	C27H30O15	Kaempferol 3-O-rutinoside (Nicotiflorin)	Flavonoids	Flavonols	17650-84-9	A	2550000	2300000	1680000	19800	14100	27700	1.2288	0.00943338	-6.72801	down
pme1605	C27H30O15	Kaempferol 3-O-robinobioside (Biorobin)	Flavonoids	Flavonols	17297-56-2	A	1570000	1800000	1150000	10100	7680	17200	1.25613	0.00773894	-7.01365	down
pme3211	C21H20O12	Quercetin 3-O-glucoside (Isotrifoliin)	Flavonoids	Flavonols	21637-25-2	A	31100000	36900000	25300000	64900	67100	104000	1.39174	0.00252947	-8.62695	down
pmn001583	C27H30O16	Bioquercetin	Flavonoids	Flavonols	-	A	4550000	5540000	2860000	18600	15900	18600	1.3283	0.00410039	-7.93002	down
pmn001644	C23H20O14	quercetin 3-O-β-(2″-O-acetyl- β-D-glucuronide)	Flavonoids	Flavonols	-	B	814000	1240000	738000	17800	10200	18700	1.14798	0.0167264	-5.90173	down
pmn001645	C24H22O14	isorhamnetin 3-O-β-(2″-O-acetyl-β-D-glucuronide)	Flavonoids	Flavonols	-	A	7330000	9190000	5060000	90100	86300	93900	1.18522	0.0125255	-6.31899	down
pmp000580	C21H20O12	Quercetin 3-O-beta-D-glucoside	Flavonoids	Flavonols	-	A	41000000	51900000	47500000	190000	136000	181000	1.3496	0.00361111	-8.11334	down
pmp000589	C24H22O15	Quercetin-7-O-(6'-O-malonyl)-beta-D-glucoside	Flavonoids	Flavonols	-	A	69400	119000	81800	2140	379	952	1.19956	0.012846	-6.28253	down
pmp001309	C21H20O12	6-Hydroxykaempferol-7-O-glucoside	Flavonoids	Flavonols	-	A	51500000	55800000	55500000	308000	343000	415000	1.27668	0.00654791	-7.25475	down
pmp000548	C16H12O6	Pratensein	Flavonoids	Isoflavones	2284-31-3	B	218000	254000	105000	9	9	9	1.78948	4.67938e-05	-14.3833	down
